# Supplementary material for: Adipose tissue transcriptomic signature highlights the pathological relevance of extracellular matrix in human obesity
Source: Genome Biol. 2008 Jan 21;9(1):R14. doi: 10.1186/gb-2008-9-1-r14 (PMC2395253; doi:10.1186/gb-2008-9-1-r14)
Supplement: Additional data file 1 — Results of the differential expression analysis performed in human pre-adipocytes cultured with AcMC medium. [file gb-2008-9-1-r14-S1.xls]

## Sheet: Normalized expression data
		1	1	1	1	1	1	1	1
100	100	-2.23	-1.41	-1.26	-0.44	-2.79	-3	-1.77	-2.97
1000	1000	-0.45	0.01	0.58	0.9	-0.79	-0.37	0.32	-0.31
10000	10000	0.305	0.18	0.575	0.105	0.895	0.235	0.25	-0.115
10001	10001	0.93	2.64	2.66	3.32	3.21	2.41	3.88	3
10003	10003	-0.736667	-0.893333	-1.21	-0.27	-1.73333	-1.98333	-2.28	-1.57333
10006	10006	0.01	0.54	0.43	0.53	0.87	0.54	-0.24	0.35
10007	10007	-0.465	-1.34	-0.645	-0.04	0.75	-0.965	-0.8	-0.685
10009	10009	0.37	0.41	0.89	0.27	1.22	0.8	0.93	0.3
1001	1001	0.88	1.01	1.22	1.63	0.77	2.16	1.28	2.9
10010	10010	-0.7	-1.58	-1.47	-0.93	-2.49	-1.99	-1.48	-1.46
10011	10011	0.31	0.4	0.97	0.25	0.4	1.63	0.49	0.55
10013	10013	-0.84	-1.93	-1.46	-1.68	-3.81	-3.28	-0.74	-2.13
10014	10014	0.67	0.31	0.5	0.63	1.41	1	1	1.14
10015	10015	0.24	-0.12	0.94	0.22	1.51	1.03	1.58	0.98
10016	10016	-0.16	0.99	-0.88	0.12	1.33	0.98	0.23	0.15
10020	10020	1.18	0.56	1.01	0.35	2.54	1.25	0.8	1.44
10026	10026	0.155	0.145	0.055	0.23	0.915	0.755	0.8	-0.125
1003	1003	0.08	-0.47	0.515	0.585	1.23	0.355	1.08	0.31
10036	10036	0.35	1.01	0.05	0.48	0.26	0.58	0.7	-0.62
10038	10038	0.06	-0.13	0.42	0.27	0.45	0.52	0.54	-0.2
10042	10042	0.61	0.96	0.68	1.38	1.21	0.9	2.28	1.5
10049	10049	-0.4625	-0.5775	0.0775	0.1475	0.1625	0.2225	0.5675	0.1475
10051	10051	-0.81	-0.68	-0.55	-1.05	-2.16	-2.21	-2.48	-3.21
10052	10052	1.28	0.99	-0.09	0.12	1.22	1.3	0.08	-0.74
10054	10054	-0.32	-0.2	0.2	-0.39	0.99	0.21	0.35	-0.6
10056	10056	-0.36	-0.99	-0.45	-0.29	-0.64	-2.04	-0.47	-1.19
10059	10059	-0.49	-0.67	0.655	-0.015	0.91	0.075	1.455	0.295
1006	1006	0.66	-0.34	0.06	0.3	0.77	0.44	0.42	0.12
10061	10061	-0.645	-0.13	0.66	0.015	0.025	-0.305	0.475	0.065
10063	10063	0.44	0.32	0.54	-0.2	0.23	0.77	0.08	-1.21
10066	10066	-1.03333	-0.353333	-0.103333	-0.563333	-1.25	-0.383333	-1.05	-0.683333
10067	10067	0.205	0.07	0.425	-0.08	1.73	1.2	0.61	0.135
10069	10069	-0.76	-1.22	-0.02	0.19	-0.19	-0.435	-0.05	-0.64
10072	10072	-0.23	-0.69	1.08	0.67	-0.17	0.91	1.93	1.65
10075	10075	-0.01	0.14	0.42	0.82	2.44	0.96	1.98	1.02
10076	10076	0.15	1.41	0.69	0.95	1.05	1.78	0.32	0.81
10082	10082	0.295	-0.435	-0.19	0.675	0.475	-0.33	-0.44	-0.08
10085	10085	-1.39	-0.27	0.37	0.19	-0.21	-0.27	0.13	0.22
10087	10087	-1.61	-1.15	-1.92	-1.505	-3.375	-2.915	-1.955	-1.78
1009	1009	-0.746	0.374	0.12	1.1	0.05	0.556	0.638	0.804
10090	10090	0.7	1.16	0.06	0.98	1.77	1.6	1.15	1.29
10092	10092	-0.75	-0.08	0.49	0.47	1.22	1.38	1.17	0.02
10093	10093	0.025	-0.225	0.64	0.57	1.945	0.62	1.01	0.675
10094	10094	0.515	0.635	0.78	1.04	1.91	1.445	1.575	0.74
10095	10095	0.05	0.67	0.04	1.76	2.54	0.72	1.78	1.58
10096	10096	-0.325	-0.415	-1.385	-0.5	-1.2	-0.25	-0.95	-0.41
10097	10097	0.19	-0.29	0.34	1.44	2.59	0.73	1.44	1.27
10098	10098	1.23	0.76	0.91	1.56	3.66	2.68	0.43	1.47
10099	10099	-1.23	-1.17	0.03	-1.24	0.81	0.12	0.32	-0.77
10101	10101	0.64	0.81	0.76	0.82	1.42	1.89	2.22	1.18
10102	10102	0.1	0.01	0.86	0.37	0.76	0.31	1.6	1.13
10105	10105	0.44	0.98	0.873333	0.23	1.41	1.72	1.21333	0.433333
10106	10106	0	-0.26	0.41	0.51	1.68	0.44	0.78	0.54
10109	10109	0.14	0.64	1.11	0.96	2.12	2.38	2.15	1.59
10111	10111	0.19	0.37	0.15	0.66	1.84	0.9	1.07	0.16
10113	10113	-0.97	-0.88	0.33	-0.88	0.26	0.01	-0.51	-0.18
10116	10116	0.22	0.51	-0.46	0.19	0.77	0.93	0.23	0.47
1012	1012	0.44	1.79	0.66	1.01	1.73	1.35	-0.11	-1.32
10121	10121	-0.563333	-0.606667	0.44	0.413333	1.31	0.106667	0.94	0.696667
10123	10123	1.015	0.16	0.175	1.1	2.505	0.355	0.935	0.315
10124	10124	0.28	1.15	0.52	0.95	1.75	1.69	0.94	0.94
10126	10126	-0.02	0.03	0.41	0.14	0.6	0.14	-0.2	-0.08
10127	10127	-0.25	0.755	0.115	0.15	-0.65	0.02	-0.215	-0.33
10128	10128	-1.105	-1.38	-0.445	-0.205	-0.24	-1.02	-0.48	-0.99
10130	10130	0.85	0.9	0.47	0.25	0.83	1.13	0.46	1.17
10131	10131	-0.24	-0.48	-0.03	0	0.68	0.22	0.75	0.3
10133	10133	-1.6	-0.28	-0.18	-0.13	-0.21	0.08	-0.57	-0.11
10134	10134	-0.11	0.27	0.485	0.615	1.94	1.565	1.295	0.545
10135	10135	-0.335	0.83	0.865	2	0.83	0.73	1.28	0.79
10136	10136	1.13	0.92	0.43	0.66	0.79	1.34	0.94	0.21
10137	10137	-0.315	-0.57	0.075	1.01	1.97	0.27	0.37	1.29
10138	10138	0.35	0.11	-0.27	-0.01	-0.64	-0.08	-0.42	-0.98
10139	10139	-0.24	-0.1	0.13	0.59	0.62	1.01	1.13	0.44
10140	10140	-0.45	-0.66	-0.16	-0.22	0.89	0.09	0.14	-0.87
10142	10142	0.53	0.86	-0.75	0.39	0.55	0.73	1.2	-0.91
10144	10144	-0.61	-0.32	-1.14	0.15	-0.89	-0.17	-1.36	-0.62
10146	10146	-0.7225	-0.1475	0.2225	-0.2775	-0.3525	0.12	0.6	-0.24
10147	10147	0.71	0.35	0.22	0.41	0.92	0.29	0.48	-0.42
10148	10148	-0.74	0.52	0.54	-0.08	0.25	0.34	-0.13	-0.18
10150	10150	-1.32	-0.58	-0.11	-0.16	0.27	-0.67	-0.21	-0.79
10152	10152	1.03333	1.12667	0.38	0.576667	2.46333	1.56667	1.26333	0.67
10153	10153	0.26	0.54	0.21	0.52	1.14	0.68	1.21	-0.02
10154	10154	-0.513333	-0.13	-0.336667	0.246667	-0.55	0.183333	-0.406667	-0.433333
10155	10155	0.34	0.33	0.6	0.94	-0.48	1.18	1.42	1.21
10157	10157	1.63	0.62	0.57	0.2	3.89	2.07	0.32	0.33
10159	10159	-0.47	1.02	0.64	0.42	0.59	1.76	0.39	0.54
10160	10160	-0.89	0.6	0.45	0.96	1.65	0.66	0.11	1.25
10162	10162	-0.11	-0.18	0.08	-0.295	1.48	-0.03	0.61	-0.185
10163	10163	-0.26	0.2	-0.05	-0.09	0.625	0.935	0.425	0.445
10165	10165	1.01	0.87	-1.13	-1.48	1.7	0.91	0.06	0.62
10168	10168	0.58	0.31	0.68	0.54	2.34	1.65	1.52	1.27
10169	10169	-0.92	0.2	-0.25	-0.15	-1.38	-1.91	-1.09	-1.17
1017	1017	0.68	0.65	0.78	0.55	1.32	1.1	0.62	-0.2
10171	10171	-1.48	-0.635	-0.825	-0.79	-2.965	-2.475	-2.1	-1.505
10174	10174	0.51	0.39	0.12	0.51	0.51	0.89	0.69	0.72
10175	10175	-0.89	-0.8025	-0.09	-0.34	-0.81	-0.1675	-0.8075	-1.24
10179	10179	0.2	0.67	0.43	0.82	1.32	1.34	1.33	0.61
10180	10180	1.095	0.015	0.34	0.485	1.285	0.165	1.105	0.245
10181	10181	0.06	-0.45	0.02	0.3	0.54	0.35	0.54	-0.09
10184	10184	-0.14	0.83	-0.1	-0.23	1.1	0.96	0.22	0.5
10186	10186	0.045	0.37	0.23	-0.115	1.84	0.845	0.33	0.37
1019	1019	0.07	-0.35	0.11	1.32	3.13	0.27	1.77	1.3
10190	10190	-1.635	-1.24	0.06	-0.6	-1.275	-1.48	-0.895	-1.82
10193	10193	0.43	1.69	2.75	2.11	1.34	2.65	3.4	2.08
10194	10194	0.265	0.05	-0.435	0.645	1.625	0.285	0.915	0.545
10195	10195	0.44	0.65	0.4	0.41	3.08	1.58	1.12	0.4
10197	10197	-1.08	-0.78	0.18	-0.04	0.26	-0.13	-0.13	-0.09
10198	10198	0.515	0.64	0.55	0.75	1.16	0.965	1.49	0.79
10199	10199	-0.4	0.2	0.89	0.64	1.18	1.05	0.36	0.03
102	102	-0.61	-0.0233333	0.303333	0.653333	0.293333	0.993333	0.323333	0.4
1020	1020	0.09	0.94	2.63	1.58	2.65	1.77	3.27	2.05
10200	10200	-1.41	-0.43	-0.92	-0.43	-1.31	-0.44	-0.66	-0.66
10204	10204	-0.785	-0.35	-0.05	0.035	-0.62	-0.49	0.155	0.81
10205	10205	0.51	-0.01	-0.02	0.14	1.48	0.05	0.23	-0.9
10206	10206	1	0.98	0.23	0.26	2.91	1.02	0.8	1.86
10209	10209	0.145	0.38	0.46	0.395	2.59	1.005	1.335	0.18
1021	1021	-1.13	-1.61	-1.48	0.06	-3.3	0.25	-0.34	-1.13
10210	10210	-0.47	-1.12	-0.33	-0.69	-1.77	-0.64	-0.48	-1.46
10211	10211	-0.905	-1.46	-1.58	-0.205	-0.51	-1.045	-0.75	-0.23
10213	10213	-1.26	-1.99	-1.93	-0.05	-3.63	-2.68	-3.29	-1.86
10214	10214	0.89	0.75	0.87	0.51	1.53	0.82	0.7	1.31
10216	10216	0.035	0.34	0.415	0.8025	0.4925	0.1575	0.835	0.415
10217	10217	-1.69	-1.08	-1.28	-0.86	-2.4	-2.31	-2.29	-0.8
1022	1022	-1.32	-0.13	-1.25	-0.225	-0.545	-0.54	-0.885	-1.315
10226	10226	0.585	0.695	1.25	1.375	2.46	1.205	1.065	1.81
10227	10227	0.18	-0.11	0.81	0.23	2.14	0.96	1.32	0.58
10228	10228	-0.34	0.24	0.89	0.25	1.37	0.69	0.76	0.71
10229	10229	1.245	0.775	1.035	0.33	1.84	1.135	0.935	1.12
10230	10230	0.19	0.8	0.39	-0.17	1.3	-0.12	0.4	0.66
10233	10233	0.65	0.41	0.82	0.93	1.28	1.6	0.91	1.15
10234	10234	0.33	0.7	0.42	0.76	0.36	0.53	0.85	0.4
10236	10236	-0.25	-0.21	0.26	1.01	1.65	-0.34	1.09	0.45
10237	10237	-0.56	-0.08	0.81	0.42	0.59	0.96	1.28	0.33
10238	10238	-0.12	-0.12	0.775	1.04	1.865	0.915	1.14	0.88
10239	10239	1.41	0.52	-0.68	-0.23	2.59	0.51	0.48	1.13
10240	10240	0.155	0.205	0.445	0.38	0.315	0.475	1.07	0.115
10241	10241	-0.32	0.18	-0.93	-1.4	-0.53	0.09	0.39	-0.98
10243	10243	0.38	-0.095	-0.155	-0.08	0.765	0.255	-0.115	-0.04
10244	10244	0.175	0.25	-1.005	-0.315	-0.68	-0.085	-1.665	-1.315
10248	10248	-0.29	-1.28	-0.05	0.33	-1.22	0.7	-0.17	-0.35
1025	1025	-1.835	-0.275	-0.54	-0.37	-0.235	-0.8	-1.35	-0.615
10250	10250	0.36	0.46	0.47	0.53	1.95	0.41	1.35	-0.16
10253	10253	2.02	2.18	0.99	1.27	2.99	2.22	1.63	1.46
10254	10254	-0.856667	-0.0933333	-0.163333	0.323333	-0.13	-0.0233333	-1.13667	-0.12
10257	10257	-0.16	-0.45	-2.95	-1.86	-2.74	-1.52	-0.48	-4.79
1026	1026	-0.61	0.72	0.12	-0.33	2.205	1.44	0.28	-0.095
10260	10260	0.49	0.03	-1.14	0.04	1.62	-1.15	-0.71	0.18
10262	10262	-0.58	-0.24	0.26	-0.07	0.26	-0.01	0.24	-0.2
10263	10263	-0.57	0.21	0.61	0.62	0.8	0.85	1.75	1.01
10267	10267	0.27	0.44	0.74	0.31	0.6	0.75	1.12	-0.21
10269	10269	-0.87	-0.52	-0.31	-0.22	0.02	-0.27	0.36	-0.59
1027	1027	0.2	-0.27	-0.81	-0.175	-0.855	0.495	-0.67	-1.965
10270	10270	-1.44	-0.62	-1.44	-0.34	-5.2	-1.43	-3.73	-0.8
10273	10273	-0.46	0.176667	0.416667	0.74	1.53667	1.11667	0.613333	0.373333
10277	10277	0.05	0.52	0.6	1.02	-0.29	1.65	1.46	0.82
10278	10278	1.13	1.64	0.75	0.99	2.57	1.89	0.86	0.6
10280	10280	-0.92	-1.56	-1.25	-0.33	-1.45	-0.91	-1.45	-1.41
10282	10282	0.12	0.22	0.6	0.71	1.61	1.12	1.99	0.87
10283	10283	-1.59	-1.21	-1.29	-1.69	-3.63	-1.91	-1.95	-4.54
10284	10284	0.29	0.34	-0.48	0.5	0.16	0.26	0.61	-0.15
10286	10286	-0.55	-0.41	0.67	0.79	0.7	0.13	1.7	0.9
10289	10289	-0.19	0.05	-0.32	0.04	0.05	0.15	-0.73	-2.05
1029	1029	0.39	-0.33	0.36	0.33	1.09	0.18	-0.45	-0.03
10291	10291	-1.18	-0.87	0.57	0.75	-0.38	0.68	1.61	-0.5
10294	10294	-0.616667	-0.243333	0.346667	-0.0933333	0.996667	0.296667	0.776667	-0.523333
10295	10295	-0.79	0.44	-0.28	0.92	-1.29	0.34	-3.15	-0.65
10296	10296	-1.18333	-0.516667	-0.99	-0.856667	-0.0366667	-0.55	-0.55	-1.22667
10298	10298	-0.14	0.52	0.02	0.3	0.64	1.46	0.01	0.03
10299	10299	-0.7	-0.2	0.01	0.24	0.78	1.11	0.56	-0.45
103	103	-0.22	0.38	-0.03	0.93	1.49	0.81	1	0.56
10300	10300	0.15	1.07	0.75	1.29	1.5	1.48	0.5	0.77
10301	10301	-2.01	-2.46	-2.86	-2.76	-5.4	-5.72	-5.74	-6.4
10302	10302	0.71	0.02	0.7	0.16	1.94	1.21	1.34	0.67
10309	10309	-1.11	-0.17	-0.13	-2.4	-4.77	-2.51	-0.63	-2.62
1031	1031	0.2	-0.64	0.19	-1.02	0.96	0.62	1.19	-1.14
10311	10311	-0.2	-0.67	0.33	-0.03	0.35	0.34	0.49	-0.33
10312	10312	0.2	0.45	0.81	0.59	0.98	1.62	0.91	1.45
10313	10313	-0.86	-0.996667	-0.743333	-0.586667	-0.203333	-0.403333	-1.38667	-1.11
10320	10320	-0.07	-0.13	0.4	-1.09	-0.78	-0.01	-0.06	-2.05
10327	10327	0.48	0.09	0.67	1.01	2.08	1.06	1.42	1
10330	10330	-0.02	0.39	0.91	1.19	1.33	1.2	1.02	0.24
10336	10336	1.03	0.28	-2.23	-0.69	0.43	-0.65	-0.85	-1.31
10342	10342	0.156667	0.113333	0.616667	0.973333	0.346667	0.75	0.756667	0.543333
10344	10344	0.02	1.79	0.1	1.04	0.38	0.17	-0.58	-0.09
10345	10345	0.2	-0.12	0.84	0.73	0.7	0.77	-0.17	0.46
10346	10346	-1.61	-0.83	-0.5	-0.21	-1.21	-1.15	-0.11	-0.29
10352	10352	-1.7	-1.56	-3.48	-1.77	-2.57	-2.02	-4.27	-3.19
1036	1036	-1.61	-2.11	-1.21	-3.47	-2.46	-0.26	-0.09	-3.35
10362	10362	-2.5	-2.7	-1.72	-2.1	-4.23	-2.62	-1.2	-1.93
10365	10365	0.02	0.975	0.855	0.735	1.32	1.15	0.535	1.135
10367	10367	-0.48	-0.45	1	0.44	2.14	0.47	1.25	0.32
10370	10370	-0.04	1.47	-0.61	1.03	0.82	1.12	1.11	1.02
10379	10379	-2.28	-2.23	-0.4	-0.92	-2.39	-1.06	-0.82	-2.65
10382	10382	0.7	0.84	0.95	1.49	0.67	0.68	0.78	1.16
10383	10383	-0.0566667	-0.156667	0.683333	0.28	1.83	0.703333	1.02333	0.633333
10384	10384	0.21	0.71	0.72	-1.48	1.82	1.07	0.99	-0.29
1039	1039	-0.05	0.57	-0.4	-0.24	0.03	0.64	-0.87	-2.04
10390	10390	-0.0966667	-0.0666667	-0.13	-0.00333333	-0.193333	-0.0233333	0.13	-0.793333
10391	10391	-0.85	-1.46	-0.29	-0.12	-0.89	-0.84	0.39	-0.3
103910	103910	-0.385	-0.195	0.51	0.645	1.43	1.015	1.32	0.59
10396	10396	1.48	0.96	0.96	0.82	0.48	2.12	1.37	1.55
10397	10397	0.91	1.14	0.68	1.04667	2.81	1.83667	0.813333	2.01
10398	10398	-1.29	-0.49	-0.25	0.49	2.17	0.22	0.61	1.05
1040	1040	0.61	0.12	-0.07	0.13	0.84	0.88	-0.07	0.64
10400	10400	0.55	0.45	-0.23	0.3	2.53	0.93	0.91	0.64
10401	10401	0.63	0.78	-0.81	-0.03	1.63	1.29	0.09	1.02
10402	10402	-0.16	0.41	0.1	0.39	-1.81	-0.34	-0.07	-0.86
10403	10403	-0.99	-0.72	-1.08	-1.29	-2.65	-1.57	-0.3	-2.03
10404	10404	-1.91	0.26	-1.4	0.14	-0.32	1.03	-0.78	-1.48
10409	10409	-0.36	-0.81	0.71	1.05	1.42	-0.14	0.51	0.94
10410	10410	0.05	-0.62	1.36	1.06	3.28	0.55	1.82	2.09
10411	10411	-0.08	-0.28	-0.02	-0.22	0.66	0.1	0.45	-0.39
10413	10413	0.1	-1.105	-1.24	-0.845	-1.325	-1.425	-1.65	-2.05
10419	10419	-0.51	-0.47	-0.02	-0.35	-0.62	-1.12	0.26	-0.3
10421	10421	0.03	-0.72	0.02	0.19	0.57	0.23	-0.06	-1.47
10423	10423	-0.67	-0.43	0.39	0.12	1.65	0.64	0.56	0.78
10424	10424	-1.66	-0.135	-0.26	-0.125	-0.56	0.285	-0.785	-0.095
10425	10425	0.605	0.08	-0.125	-0.1625	0.92	0.4125	-0.2075	0.545
10426	10426	-0.245	-1.21	-1.595	-1.225	-3.985	-3.44	-3.2	-4.095
10427	10427	0.12	0.08	0.06	0.29	1.13	0.83	0.79	-1.26
10430	10430	-0.2	-0.68	0	0.13	1.58	0.46	0.28	0.06
10432	10432	0.38	-0.2	0.98	0.23	1.32	0.94	1.64	0.88
10434	10434	-0.12	-0.58	-0.22	0.08	0.07	-0.07	0.16	-0.7
10435	10435	0.31	1.61	1.36	-0.04	0.38	2.17	1.35	0.98
10436	10436	0.04	0.03	1.08	0.64	2.31	1.45	0.67	0.4
10437	10437	0.12	1.22	0.66	1.81	1.43	0.75	2.08	1.3
10439	10439	-0.45	-0.07	0.1	-0.43	0.85	0.35	0.16	0.06
1044	1044	0.63	-0.19	-0.4	0.97	0.07	0.33	0.4	0.28
10440	10440	0.6	1.85	0.88	1.08	2.31	1.06	1.32	0.97
10443	10443	-0.476667	-0.413333	-0.426667	-0.463333	0.563333	-0.95	-1.49	-1.61333
10445	10445	-0.36	0.42	0.83	0.24	2.19	0.26	1.84	1.24
10447	10447	-1.07	-0.64	-1.75	-0.51	-1.29	0.64	-0.8	-2.06
10449	10449	-0.93	-0.49	0.45	-0.36	1.67	0.24	0.86	-0.31
1045	1045	-0.07	0.6	-0.39	0.4	0.26	0.17	0.4	-0.08
10456	10456	-0.71	-0.35	0.33	0.07	1.89	0.73	1.49	0.44
10457	10457	-1.36667	-0.223333	-0.1	-0.253333	-0.123333	0.403333	-0.0233333	-1.13333
10459	10459	0.62	-0.1	-0.09	0.12	0.45	0.73	0.67	0.67
10460	10460	-1.53	-0.2	-0.78	-0.98	-3.31	-2.43	-2.11	-2.72
10461	10461	0.45	0.48	0.16	0.62	0.12	-0.16	-0.31	-0.01
10463	10463	-0.04	0.825	0.74	0.675	0.58	0.945	1.18	0.525
10465	10465	0.77	0.32	0.98	1.05	0.95	1.44	1.44	1.59
10466	10466	0.596667	0.426667	0.49	0.666667	2.08333	1.14	1.24333	1.19333
10467	10467	0.26	0.28	0.84	0.16	2.9	2.04	1.82	0.88
10468	10468	0.105	2.655	-0.495	1.24	1.52	3.49	0.28	1.665
1047	1047	0.83	0.86	0.48	1.06	1.23	1.14	1.87	0.68
10471	10471	-0.535	-0.39	-0.195	-0.095	-0.38	0.06	-0.285	-0.9
10475	10475	0.66	0.65	0.76	1.1	1.28	0.83	1.66	1.63
10476	10476	0.25	0.49	0.68	0.08	0.9	0.73	0.58	0.09
10477	10477	-0.43	-0.72	-0.66	0.12	0.43	-0.36	0.2	-0.36
10479	10479	-1.08	0.21	-0.03	-0.03	-0.32	0.22	-0.06	-0.6
1048	1048	1.44	0.84	0.51	0.99	3.71	1.87	1.86	1.48
10480	10480	0.26	-0.29	0.03	0.26	1.78	0.28	0.87	-0.06
10484	10484	-0.04	0.24	0.52	-0.08	1.3	0.98	0.21	-0.11
10487	10487	-1.07	-0.33	0.27	0.25	0.97	0.17	0.64	0.04
10488	10488	0.45	1.11	0.93	1.12	1.85	1.75	2.02	1.52
10489	10489	0.07	-0.21	0.4	0.06	0.54	0.79	-0.14	-0.72
10490	10490	-0.03	-0.42	0.12	0.03	0.94	0.13	-0.14	0.09
10491	10491	-0.7725	-0.61	-0.4775	-0.15	-0.62	0.215	-0.84	-0.7175
10492	10492	-1.04333	-0.473333	0.56	0.2	0.26	-0.13	0.693333	0.36
10493	10493	-0.885	-0.9	-1.7	0.12	1.265	-0.39	-0.98	-1.035
10494	10494	-0.62	0.075	0.29	-0.04	-0.195	0.7	1.015	0.09
10495	10495	-0.65	-0.85	0.45	-0.04	0.14	0.01	0.05	0.15
10497	10497	-0.07	0.42	0.41	0.19	0.29	0.56	0.75	0.16
10499	10499	-1.07	0.07	0.06	-0.15	0.45	0.02	0.05	-0.11
10507	10507	-1.15333	-1.12667	-1.21	-1.12667	-3.16	-2.07667	-1.58333	-1.24
10509	10509	0.83	0.09	1.79	0.74	2.87	0.38	2.01	2.08
1051	1051	1.15	1.45	0.41	0.92	2.68	1.55	1.63	0.44
10512	10512	-1.035	-0.26	-0.445	0.13	-0.245	-0.24	-1.13	-0.35
10513	10513	0.335	0.48	0.935	0.82	1.685	0.885	1.225	1.43
10516	10516	-1.03	0.13	-0.24	-0.63	0.635	0.74	-0.71	-0.285
10519	10519	0.01	0.73	0.78	0.44	2.43	1.73	1.78	0.77
1052	1052	0.42	0.05	0.81	0.67	2.07	1.05	1.29	0.85
10521	10521	-0.363333	0.0466667	0.476667	0.493333	0.803333	0.573333	0.653333	0.74
10524	10524	-1.18	-1.6	0.89	-0.35	-1.21	-2.03	-2.4	0.23
10526	10526	0.41	0.23	0.22	0.34	1.2	1.4	0.87	0.41
10527	10527	-0.51	-0.585	-0.09	0.22	0.855	0.015	0.49	-0.5
10528	10528	-0.2	-0.68	0.93	0.41	-0.89	0.83	1.57	0.84
10530	10530	1.31	2.07	0.91	0.53	3.18	3.34	1.21	1.17
10533	10533	-1.18	0.41	-0.09	0.34	-1.07	-0.47	0.35	-0.1
10534	10534	0.37	1.15	-0.31	0.87	1.91	1.16	1.17	0.31
10536	10536	1.13	1.6	0.59	0.73	1.85	3.05	0.01	-0.17
10539	10539	0	0.43	0.38	0.46	1.96	0.77	0.41	1.09
1054	1054	-0.7	-0.88	-0.17	0.28	1.05	0.23	0.11	0.37
10540	10540	-0.12	-1.1	0.64	0.11	1.08	0.65	0.52	0.5
10542	10542	-0.03	0.12	0.59	0.01	1.68	0.97	0.77	0.11
10544	10544	-0.35	-0.24	0.73	-0.04	1.84	0.88	1.55	0.65
10548	10548	-0.01	0.44	0.98	0.69	1.18	1.43	0.54	0.8
10549	10549	0.56	1.19	0.99	1.24	3.04	1.97	1.67	0.47
10550	10550	-0.79	-0.8	-0.36	-0.87	1.18	0.69	0.31	0.1
10551	10551	0.23	0.67	1.11	0.83	-0.06	0.52	1.68	1.08
10552	10552	-0.17	0.15	0.85	0.75	0.56	1.58	1.53	1.17
10553	10553	-0.23	0.04	0.44	0.08	0.75	0.49	1.13	0.49
10554	10554	0.625	0.5	0.49	0.25	1	1.17	-0.325	-0.215
10555	10555	-1.07	-0.24	-0.66	-1.22	-0.93	0.27	0.76	-1.31
10556	10556	-0.97	-0.37	-0.96	-0.71	-1.18	-0.4	-0.75	-0.23
10557	10557	-0.91	-0.28	-0.62	-0.05	-0.51	-0.09	-0.67	-0.39
10558	10558	-0.56	-0.06	0.93	0.03	1.18	0.55	0.1	0.23
10559	10559	-0.04	0.4	0.02	1.16	1.23	0.49	1.11	0.53
10564	10564	-0.05	0.156667	-0.00666667	0.69	0.473333	0.683333	0.583333	0.196667
10565	10565	-0.05	-0.205	-0.575	-0.325	-1.13	0.22	-0.23	-0.4
10567	10567	1.19	1.53	1.46	1.4	3.45	2.12	2.01	2.11
10568	10568	1.3	0.95	0.91	1.26	3.42	1.57	0.51	1.49
10569	10569	-0.07	0.47	0.64	0.53	0.44	0.62	0.59	-0.15
10573	10573	-0.34	-0.07	0.88	0.61	1.5	0.93	1.97	1.41
10574	10574	-1.06333	-0.28	0.183333	0.603333	0.263333	-0.876667	-0.16	-0.683333
10575	10575	-0.46	-0.58	0.67	0.2	1.88	0.71	0.88	0.81
10577	10577	-0.87	-0.95	0.13	0.21	1.3	0.11	0.13	0.13
10581	10581	0.61	-0.115	0.765	1.605	3.305	0.64	2.05	1.485
10585	10585	0.28	0.54	0.84	0.83	1.85	1.35	1.04	0.66
10588	10588	0.05	0.09	1.19	0.62	1.205	1.37	1.34	0.94
10589	10589	0.12	0.09	-0.19	0.1	0.53	0.77	-0.36	0.12
1059	1059	-0.66	0.11	0.77	0.14	-0.7	0.26	0.12	-0.16
10591	10591	0.1	-0.255	0.205	0.2	0.49	-0.085	0.46	-0.39
10595	10595	1.27	1.07	0.68	1.59	1.29	0.99	0.61	0.87
10598	10598	-0.505	-0.31	-0.05	0.205	-0.065	0.105	0.41	-0.285
10600	10600	-0.53	-0.1	-0.48	-0.31	0.08	0.02	-0.04	-0.17
10602	10602	-1.2	1.13	-0.74	0.74	1.74	2.11	0.18	0.54
10605	10605	-0.5	-0.465	-0.495	0.325	-0.595	-0.3	-0.505	0.2
10606	10606	1.02	1.23	0.47	0.22	2.48	0.93	1.61	0.96
10607	10607	0.2	0.38	0.03	-0.13	0.04	0.67	0.25	-0.16
10608	10608	-2.09	-1.02	-1.135	0.375	-2.145	-2.36	-2.92	-1.195
10609	10609	1.06	0.82	-0.82	-1.08	1.18	0.67	-0.49	0.28
10610	10610	0.05	0.1	-0.35	0.75	2.27	0.69	0.56	0.96
10611	10611	-0.535	-0.54	-0.345	-0.75	0.87	-1.49	-1.245	-1.705
10616	10616	-0.38	-0.465	-0.3	0.185	-0.34	-0.125	0.045	0.07
10617	10617	-0.57	-0.27	-0.47	-0.73	-0.37	-0.32	-0.94	-1.64
10618	10618	-1.51	-3.56	-3.89	-3.65	-1.78	-6.2	-3.68	-3.34
10621	10621	-0.5	-0.52	-1.44	-0.39	-2.42	-0.41	-0.08	-1.82
10622	10622	-1.81	-1.48	-0.72	-1.64	-5.43	-3.03	-3.04	-3.97
10623	10623	0.53	0.54	0.54	0.78	0.2	1.04	1	0.74
10625	10625	-0.545	0.11	0.645	0.55	0.41	0.91	0.535	0.615
10627	10627	-0.3	0.26	0.61	0.91	1.56	1.32	1.56	0.48
10628	10628	1.25	-1.18	0.32	0.84	3.18	-0.34	0.28	0.83
1063	1063	-0.17	0.53	0.36	1.14	0.6	0.86	0.84	1.05
10630	10630	0.15	0.906667	1.76667	2.61333	1.79	1.48667	2.35667	2.18
10631	10631	-2.525	-2.71	-2.39	-0.065	-1.625	-2.17	-1.885	-1.13
10634	10634	0.26	0.8	0.31	0.43	2.28	1.9	0.04	1.21
10640	10640	-1.23	-0.04	-0.52	-0.15	-0.92	-1.05	-1.11	-1.82
10641	10641	0.49	1.23	1.87	1.87	1.99	2.42	2.88	1.99
10643	10643	-0.5	1	0.75	-0.44	-1.04	0.09	0.26	-1.05
10644	10644	-1.725	-0.825	-1.72	-2.02	-3.255	-2.175	-4.2	-2.035
10646	10646	-0.79	-0.81	-1.35	-3.64	-1.81	-1.25	-1.45	-3.74
10653	10653	-0.41	0.07	0.165	0.29	-1.225	-0.59	-0.445	-0.265
10654	10654	-0.29	-1	-0.1	-0.53	1.86	0.26	1.06	0.26
10657	10657	-0.15	-1.02	0.36	0.62	0.92	0.39	1.03	-0.2
10658	10658	0.49	0.06	0.96	0.33	2.16	0.64	0.57	0.44
10659	10659	-1.14	-0.343333	0.0366667	0.586667	-0.406667	0.11	0.23	0.7
10664	10664	-0.77	-1.49	-2.67	-0.62	-2.08	-1.91	-4.17	-1.55
10668	10668	0.255	0.59	-1.04	-0.17	-0.675	1.025	0.305	-1.515
10670	10670	-0.71	0.41	1.18	0.8	1.05	1.65	1.28	0.78
10671	10671	-0.18	0.3	0.58	0.34	1.46	0.94	1	-0.18
10672	10672	0.04	0.045	0.27	-0.185	0.49	0.41	0.23	-0.635
10678	10678	-0.02	-0.505	1.165	-0.71	1.71	0.275	1.37	0.78
10681	10681	0.48	0.47	0.42	0.54	2.47	1.46	0.32	0.95
10682	10682	0.76	0.14	1.1	-0.09	2.21	0.76	1.31	0.87
10687	10687	0.63	0.75	0.52	0.3	2.66	0.59	1.52	1.08
1069	1069	-0.39	-0.25	0.25	1.06	-0.47	-0.95	0.86	-0.01
10693	10693	0.56	0.61	0.91	0.9	0.68	1.53	0.66	1.12
10694	10694	-0.395	-0.035	0.165	-0.09	0.2	0.16	0.055	-0.38
10695	10695	0.58	1.24	0.84	0.79	2.29	2.46	1.17	0.91
10714	10714	-0.25	-0.76	0.4	0.39	-0.38	0.34	-0.09	-0.34
10715	10715	-0.26	0.08	0.18	-0.25	2.08	1.21	1.1	-0.01
10723	10723	0.51	0.6	0.61	-0.31	2.21	1.3	1.07	0.38
10724	10724	-0.71	-1.63	-2.83	-0.41	-2.51	-0.72	-4.08	-1.82
10725	10725	0.01	0.46	0.15	0.44	1.16	0.78	0.51	0.47
10726	10726	0.62	0.39	0.34	0.66	3.26	0.98	1.66	0.89
10728	10728	-0.73	-0.18	0.51	0.29	0.87	0.48	0.56	0.21
1073	1073	0.36	0.49	-0.74	0.16	1.34	0.92	0.223333	0.596667
10730	10730	0.098	0.496	0.682	0.766	1.478	1.194	1.358	0.772
10732	10732	-1.39	-1.37	-0.83	-1.27	-0.28	-0.41	-0.47	-1.14
10735	10735	0.65	0.7	0.18	0.6	1.48	0.33	0.97	0.61
10742	10742	-1.21	-0.56	-0.26	-0.22	-0.21	0.47	-0.18	-0.2
10745	10745	-1.21	-0.83	-1.09	0.25	-0.88	-0.99	-0.68	-0.51
10746	10746	0.305	0.6	0.79	0.44	1.95	1.325	1.76	0.935
10749	10749	-0.515	-0.3325	0.0525	0.145	1.185	0.4775	0.585	0.5225
1075	1075	0.16	0.09	0.42	1.14	1.31	1.01	0.28	1.76
10752	10752	0.27	-0.62	-0.95	-0.67	0.21	-0.67	-0.15	-1.14
10754	10754	1.28	0.69	0.57	1.12	3.15	1.26	1.38	1.13
10755	10755	-0.33	-1.13	0.26	0.23	0.77	0.32	1.06	0.7
10758	10758	0.27	1.06	0.98	1.38	2.44	1.84	1.66	1.43
10762	10762	0.08	0.155	-0.195	0.565	0.455	0.355	0.84	-0.12
10763	10763	-0.42	-1.41	-0.9	0.27	0.07	-0.63	-1.39	0.45
10765	10765	0.05	-0.09	-0.58	1	0.78	1.11	0.36	0.77
10766	10766	-0.14	0.29	-1.32	0.07	0.01	0.56	0.85	-0.21
10768	10768	0.255	0.11	-0.065	-0.035	1.8	0.885	1.685	-0.8
10769	10769	-0.19	-0.92	0.15	0.99	1.05	0.09	0.49	1.02
10771	10771	-1.385	-0.5	-0.45	0.18	-0.18	0.135	-0.305	0.4
10772	10772	-0.43	-0.283333	0.583333	0.236667	0.17	0.00333333	0.256667	-0.133333
10773	10773	-0.79	0.13	-0.68	1.11	0.63	0.82	0.71	1.16
10776	10776	0.85	0.8	0.07	-0.54	2.96	0.95	0.94	1.58
10777	10777	0.27	0.18	-0.12	0.71	1.31	0.73	0.34	0.09
10783	10783	0.77	-0.14	0.345	0.085	1.06	0.34	1.14	-0.02
10786	10786	-0.11	-1.43	-2.25	0.01	-7.92	-3.27	-5	-1.02
10787	10787	-1.33	-0.58	-0.23	0.23	0.97	0.11	-0.49	-0.55
10788	10788	0.24	-0.78	-0.63	0.2	0.95	-0.26	-2	-0.29
10791	10791	-0.08	0.35	1.08	1.54	1.71	0.63	0.49	1.13
10795	10795	-0.9	-1.76	-1.74	-1.18	-3.71	-2.01	-5.02	-1.51
10797	10797	-0.815	-0.86	-0.285	0.285	-0.32	-0.345	-0.215	-0.415
10801	10801	-0.19	0.28	0.09	0.46	0.62	1.6	0.3	1.11
10802	10802	0.733333	0.443333	0.436667	0.553333	1.03333	1.40333	0.61	0.34
10807	10807	-0.81	-0.47	-0.41	-0.49	-0.44	0.95	-0.1	-0.71
10808	10808	-0.24	-0.4	-0.24	-0.27	0.65	0.09	1.29	-0.32
10809	10809	2.01	1.56	1.31	1.52	2.1	2.6	3.09	2.85
10810	10810	-0.41	0.07	0.75	0.52	0.51	0.75	1.24	0.32
10813	10813	-0.57	-1.98	0.02	0.12	0.33	-0.74	0.51	0.69
10817	10817	-0.3	0.96	0.52	0.47	0.09	-0.14	0.49	-0.16
10844	10844	-0.08	-0.48	-1.96	0.57	-0.28	0.06	0.05	0.28
10845	10845	-2.61	-1.26	-3.09	-2.26	-3.57	-2.8	-3.07	-2.05
10856	10856	0.93	0.81	0.36	1.52	1.82	1.09	0.54	1.36
10857	10857	-0.49	0.355	0.69	0.845	1.175	1.73	1.035	1.355
10858	10858	-0.82	0.52	-0.25	0.56	-1.69	1.37	-0.1	-0.48
10865	10865	-2.55	-0.18	-0.22	0.27	-2.36	-0.55	-0.43	-0.93
10867	10867	1.2	0.62	0.72	0.12	1.89	1.55	0.08	0.98
1087	1087	0.06	-0.07	-1.12	0.35	-1.48	0.06	0.48	-1.04
10871	10871	0.78	0.77	0.81	1.25	2.2	2.03	2	2.07
10884	10884	0.455	0.34	0.7	0.53	1.56	1.075	1.73	0.825
10885	10885	0.14	0.46	0.4	0.9	-0.26	-0.17	0.95	0.77
10888	10888	0.92	0.8	-0.13	0.32	1.64	0.76	0.69	1.31
10890	10890	1.05	0.49	-1.89	-2.98	2.39	-2.47	-3.02	1.13
10891	10891	0.62	-1.08	0.63	0.01	1.74	-0.03	1.65	0.46
10897	10897	0.52	0.98	0.81	0.53	2.49	0.7	-0.35	0.49
10899	10899	-0.05	0.05	0.57	0.38	0.64	-0.34	0.92	-0.22
10901	10901	0.08	-0.96	0.02	0.67	-0.48	1.01	0.97	0.49
10902	10902	-0.285	0.195	-0.285	0.38	0.735	0.235	0.52	0.245
10905	10905	0.1375	0.3625	0.385	0.5525	0.305	0.73	1.105	-0.35
10906	10906	0.445	0.38	-0.5	-0.045	0.675	0.47	-0.385	-0.115
10907	10907	0.58	1.48	0.12	1.2	2.58	1.78	0.94	0.9
10914	10914	-0.31	0.42	-0.15	0.9	0.97	0.17	0.65	0.52
10915	10915	0.46	-0.13	0.53	0.46	0.95	0.98	0.86	-0.09
10916	10916	0.17	0.75	0.4	1.14	1.87	1.72	0.4	0.28
10919	10919	-0.065	0.32	-0.135	-0.065	1.65	0.345	0.305	0.08
10920	10920	-0.67	-0.58	-0.33	-0.55	0.51	-0.17	-0.33	-0.93
10922	10922	-1.7	-2.17	-2.24	-1.75	-4.69	-3.19	-6.09	-2.13
10923	10923	-0.355	-0.585	-0.48	0.375	0.425	-0.32	0.42	-0.04
10924	10924	-1.27	-2.27	-0.9	0.03	-1.84	-2	-0.43	-1.19
10927	10927	-0.08	0.005	0.59	0.59	0.455	0	0.61	-0.27
10929	10929	-1.44	-1.45	-1.12	-1.20333	-1.5	-1.13333	-1.24667	-1.41667
10933	10933	-0.69	-0.32	0.42	0.21	0.89	0.54	1.17	0.61
10935	10935	-1.35	-0.42	-0.65	-0.86	-1.21	-0.26	-1.18	-2.21
10938	10938	-0.05	0.416667	0.936667	0.34	0.253333	0.553333	0.823333	0.356667
10940	10940	-0.31	-0.35	0.41	0.36	0.56	0.07	0.76	1.15
10943	10943	-0.18	0.02	1.03	0.52	0.54	0.03	0.14	0.73
10944	10944	-0.18	1.35	-0.2	0.2	0.49	1.4	0.84	-0.33
10945	10945	-0.39	0.18	0.81	0.8	2.23	1.62	1.15	0.95
10946	10946	-0.75	-0.3	-1.03	-0.95	-0.61	-0.95	-2.82	-0.15
10947	10947	0.03	0.28	-0.01	1.31	0.01	0.31	0.38	0.16
10948	10948	0.36	0.6	1.03	1.06	2.7	1.43	1.63	1.23
10950	10950	0.47	1.24	0.88	0.64	1.26	2.24	0.7	0.34
10951	10951	-0.09	-0.15	0.67	0.72	0.89	0.41	1.18	0.84
10952	10952	0.78	0.78	0.39	1.07	1.99	0.36	1.5	-0.3
10953	10953	-0.2	0.23	1.06	0.05	1.22	0.57	1.06	0.22
10955	10955	-0.596667	0.0733333	-0.0833333	0.466667	0.213333	0.9	0.35	0.153333
10957	10957	-0.24	-0.19	1.1	0.91	1.09	1.01	0.26	0.82
10959	10959	0.08	0.85	-0.16	0.9	1.485	0.845	0.73	0.35
10960	10960	0.06	0.82	1.04	1.07	2.29	1.38	1.57	0.82
10961	10961	0.45	0.77	-0.07	0.98	1.68	1.56	1.75	0.74
10963	10963	0.33	0.34	0.28	0.19	0.77	1.44	0.51	0.73
10964	10964	-0.03	0.86	-0.41	0.39	2.07	0.84	0.8	1.98
10966	10966	0.11	0.11	0.46	0.24	1.03	0.78	1.83	0.51
10970	10970	-0.28	0.26	1.08	0.5	1.25	0.95	1.18	0.31
10971	10971	-0.46	-0.83	-0.22	0.11	0.51	-0.36	0.1	-0.31
10972	10972	-0.255	0.775	0.705	0.37	1.7	0.805	0.905	0.87
10973	10973	1.56	1.04	0.97	1.13	3.29	2.39	1.08	0.82
10974	10974	-1.44	-2.24	-0.945	-1.42	0.185	-1.685	-0.695	-1.28
10975	10975	0.24	0.03	0.54	0.57	2.61	0.79	1.93	0.66
10979	10979	-1.64	-0.61	0.98	-0.19	0.61	-0.05	0.43	0.34
10980	10980	-0.41	-0.27	0.01	-0.07	-0.15	0.93	-0.54	0.01
10982	10982	0.413333	-0.12	0.283333	0.21	0.313333	0.386667	0.126667	0.203333
10983	10983	0.17	-0.05	0.54	0.555	2.345	0.8	0.305	0.53
10985	10985	0.54	0.86	-0.1	0.81	1.83	1.3	1.41	0.18
10987	10987	-0.3	-0.4	0.165	0.185	0.075	0.04	0.76	-0.345
10988	10988	-1.435	-1.435	-1.725	-1.485	-2.64	-1.64	-1.745	-1.13
10989	10989	-0.435	-0.28	0.37	-0.285	0.7	0.11	0.57	-0.555
10992	10992	0.33	0.71	0.67	0.64	2.75	1.48	0.64	0.65
11000	11000	-0.95	-1.51	-0.72	0	-0.56	0.5	0.75	0.41
11004	11004	-0.05	-0.18	-0.01	0	0.41	0.88	1.44	0.64
11006	11006	-0.01	-0.27	-0.19	0.23	-1.48	-0.35	-0.82	-0.52
11009	11009	3.76	0.85	0.92	0.57	3.6	3.6	2.73	0.67
11011	11011	0.43	0.53	0.97	0.62	-0.02	1.65	2.26	1.53
11012	11012	0.3	0.19	0.32	0.4	-0.83	-0.23	0.72	0.34
11014	11014	-0.56	0.38	-0.226667	-0.153333	0.18	0.653333	-0.26	-0.863333
11015	11015	0.68	1.75	0.26	0.66	2.73	2.31	-0.14	-0.56
11016	11016	0.25	0.435	0.505	0.52	0.675	0.24	0.465	0.045
11017	11017	-0.1	0.2	1.2	0.84	0.93	0.78	1.24	0.9
1102	1102	-0.2	-0.51	-0.38	0.22	0.3	0.86	-0.01	-0.13
11022	11022	-0.02	0.4	0.59	0.53	0.09	0.75	0.46	0.2
11030	11030	1.05333	0.81	0.536667	1.42	2.67667	1.6	0.94	0.99
11031	11031	0.295	0.325	-0.0175	0.3125	1.89	1.325	0.515	0.3475
11036	11036	0.665	0.675	0.295	-0.335	1.455	1.81	0.975	0.685
11037	11037	0.665	0.675	0.295	-0.335	1.455	1.81	0.975	0.685
1104	1104	0.595	0.445	0.175	0.285	1.485	1.235	0.705	1.125
11041	11041	0.38	1.53	2.06	1.58	1.21	2.53	1.8	1.99
11044	11044	0.815	0.895	1.29	0.72	2.135	1.84	0.685	0.885
11047	11047	0.19	0.45	1.29	0.62	2.01	1.73	1.41	1.37
1105	1105	-0.29	0.2	0.19	0.11	0.27	0.17	0.3	-0.2
11051	11051	-0.22	-0.39	-0.25	-0.07	-0.675	-0.725	0.375	-0.33
11052	11052	-1.21	-0.61	0.19	0.22	-0.44	-0.13	0.2	-0.62
11054	11054	0.19	0.84	0.98	-0.23	-1.17	0.23	1	-0.16
11056	11056	1.37	0.88	0.34	0.52	3.11	1.43	0.77	1.42
11057	11057	-1.48	-1.11	-0.96	-0.63	-2.62	-4.03	-2.49	-1.49
11059	11059	0.25	-0.11	-0.02	0.04	0.23	-0.06	-0.2	-0.05
11060	11060	-0.575	-0.38	-0.01	0.23	1.085	0.495	0.12	0.51
11065	11065	0.795	0.79	0.51	0.905	2.785	1.5	0.915	0.42
11067	11067	-0.95	-0.905	-1.265	-0.395	0.085	-0.49	-1.47	-0.61
11068	11068	-0.16	0.53	-0.23	1.06	1.44	1.16	0.87	1.54
11069	11069	0.35	-0.11	0.71	0.68	2.64	1.24	0.74	1.35
1107	1107	-0.815	-0.115	-0.14	-0.145	-1.635	-0.82	-0.295	-0.485
11070	11070	-0.17	0.63	0.87	0.51	1.81	1.02	0.41	-0.1
11072	11072	-2.31	-2.86	-2.19	-0.76	-2.76	-1.08	-1.54	-1.25
11073	11073	0.69	0.83	0.59	1.16	1.24	1.06	1.96	1.14
11074	11074	0.7	0.67	0.81	0.17	-0.88	0.57	2.28	1.68
11075	11075	-0.27	0.46	-1.67	1.28	1.68	1.06	-0.96	1.57
11078	11078	0.5	0.57	0.19	1.08	0.69	0.89	1.46	1.74
11079	11079	0.22	0.55	0.4	1.3	2.97	1.26	1.64	1.06
1108	1108	0.4	-0.245	0.425	0.71	2.335	0.545	1.51	0.985
11082	11082	0.28	0.09	1.35	1.24	0.8	1.28	2.49	1.59
11083	11083	0.36	0.36	0.51	0.243333	1.17333	0.733333	0.716667	0.593333
11091	11091	0.75	0.26	-0.14	0.32	1.28	0.27	1.02	0.32
11096	11096	-1.66	-1.63	-0.51	0.195	-0.665	-1.095	-0.02	0.545
11097	11097	-1.28	-0.95	-0.33	0.03	-0.47	-0.4	0.15	-0.68
11098	11098	-2.27	-2.32	-0.92	-0.95	-1.045	-1.745	-0.68	-0.65
11099	11099	-0.96	-0.57	-0.68	-0.41	0.64	0.09	0.17	-0.36
11100	11100	-0.025	-0.215	0.535	0.51	1.33	0.6	1.09	0.28
11101	11101	-0.085	-0.975	0.065	-0.19	-0.125	-0.22	-0.115	-0.52
11102	11102	0.34	0.23	0.356667	0.74	1.16667	0.866667	0.61	0.693333
11103	11103	-1.12	-1.13333	-0.793333	-0.96	-1.98	-1.87333	-0.906667	-2.06333
11104	11104	0.08	0.04	1.19	0.67	1.13	0.54	1.79	0.73
11107	11107	-0.86	0.83	0.12	-0.43	-0.23	-0.52	0.48	-0.37
11108	11108	-1.4	-2	-0.85	-1.6	-0.01	-0.69	-0.46	-1.3
1111	1111	-0.36	-0.085	0.45	0.135	-0.245	-0.925	0.51	-0.6
11112	11112	0.15	0.19	0.29	0.37	0.68	0.03	1.37	0.21
11113	11113	0.495	0.235	0.385	-0.17	2.02	0.9	0.15	0.59
11116	11116	0.55	0.62	0.57	0.81	-0.04	1.34	1.31	1.39
11118	11118	1.16	0.79	0.73	0	0.82	-0.2	0.72	-0.3
11119	11119	0.07	0.29	-0.595	-0.85	0.79	0.04	-0.605	-1.42
1112	1112	-0.64	-0.18	-0.32	0.2	-0.42	-0.55	-0.59	-0.64
11120	11120	-0.2	0.76	0.72	-0.12	0.6	1.37	0.69	-0.23
11127	11127	0.59	0.59	-3.83	-1.74	0.57	-0.23	-0.27	0.94
1113	1113	0.49	0.57	0.32	0.81	0.28	1.2	0.44	0.96
11135	11135	-0.49	-1.39	-0.8	0.875	1.405	-0.405	0.92	0.785
11137	11137	-0.6	-0.00333333	0.363333	0.24	-0.446667	0.46	-0.386667	-0.433333
11140	11140	-0.195	0.03	1.08	0.72	1.79	1.03	1.27	0.96
11141	11141	0.5	0.42	0.29	-1.14	2.19	0.61	0.02	0.61
11142	11142	0.31	0.2	1.28	-0.25	-0.32	0.67	1.04	-1.15
11143	11143	0.06	-0.39	1.05	0.7	1.57	0.58	0.6	0.25
11145	11145	-1.04	-1.64	-1.69	-0.74	0.43	-0.89	-0.43	-0.57
11157	11157	-1.33	-1.54	-1.32	-1.69	-3.48	-1.96	-2.93	-3.48
11158	11158	0.29	0.3	0.24	-0.09	2.05	0.39	0.77	0.52
1116	1116	-2.39	-2.46	0.51	0.89	-0.52	-2.04	0.3	0.93
11160	11160	-0.22	0.21	0.29	0.56	0.4	0.63	0.04	0.1
11164	11164	-0.825	-0.635	-0.45	-0.82	-1.325	-1.375	-1.235	-1.5
11165	11165	0.645	0.215	-0.41	0.095	1.32	0.15	-0.145	0.265
11167	11167	-0.583333	0.0533333	0.00333333	0.0666667	1.24667	0.343333	-0.106667	0.443333
11168	11168	-0.81	-0.92	-0.75	0.05	-1.98	-2.25	-0.02	0.04
11169	11169	0.03	0.075	-0.345	0.1	0.52	-0.08	0	-0.2
1117	1117	-1.2	-3.09	0	-0.68	0.01	-2.26	-0.34	-0.87
11170	11170	0.27	1.12	1	0.38	2.76	1.99	1.55	0.91
11171	11171	0.18	0.12	0.59	0.73	1.1	-0.51	1.08	1.07
11173	11173	-1.3	-1.68	-0.67	-1.02	-0.28	-1.07	-1.7	-3
11174	11174	-0.92	1.32	-0.69	-2.14	-2.75	-3.22	-2.22	-2.29
11176	11176	-0.325	0.47	-0.22	-0.275	-0.61	1.07	-0.5	-0.805
11177	11177	0.995	1.025	0.43	0.755	0.715	1.2	1.275	0.835
11178	11178	-0.19	1.03	0.3	0.78	0.43	0.07	0.03	0.7
11180	11180	-0.17	0.31	0.5	0.78	0.27	1.04	0.79	0.5
11183	11183	-1.00667	-0.32	-1.12333	-0.776667	-1.45333	-0.116667	-1.05	-1.59667
1119	1119	-0.02	-0.505	1.165	-0.71	1.71	0.275	1.37	0.78
11190	11190	1.16	1.68	0.85	1.38	0.93	2.48	0.81	1.47
11193	11193	-0.15	0.865	0.29	0.86	0.06	0.955	0.615	-0.01
11194	11194	0.15	-0.32	0.74	0.84	1.34	0.32	0.74	0.75
11198	11198	-1.22	-0.19	0.12	-0.12	-0.47	0.41	-0.06	-0.72
1120	1120	-0.32	-0.68	-0.51	0.95	-0.74	-0.5	0.3	-0.48
11200	11200	-0.12	0.06	0.18	-0.24	0.29	0.22	-0.81	0.01
11214	11214	-0.645	-0.265	-1.33	-1.5	-1.72	-0.38	-1.15	-1.68
11216	11216	0.44	1.2	0.38	1.04	0.56	1.78	1.93	1.1
11217	11217	-1.18333	-0.543333	0.18	0.886667	-0.55	0.24	0.516667	0.603333
11222	11222	-0.9	-1.23	-0.21	-0.79	-0.69	-1.03	-0.37	-0.98
11223	11223	1.31	3.06	1.39	1.95	0.56	3.71	1.93	1.47
11224	11224	0.6	0.355	0.71	1.09	2.495	0.995	1.56	1.3
11228	11228	0.02	1.39	0.19	0.71	0.99	1.77	-0.17	-0.38
1123	1123	-0.625	-0.07	-0.485	0.095	-0.34	0.005	0.345	-0.455
11230	11230	0.34	0.03	-0.78	-0.18	-0.62	0.13	-0.6	-2.47
11235	11235	0.36	0.59	0.91	0.9	0.87	0.32	2.38	-0.23
11236	11236	-2.14	-1.69	-1.68	-2.43	-5.88	-3.1	-4.97	-2.71
11237	11237	0.67	1.21	0.62	2.04	0.12	1.71	0.58	1.63
112398	112398	0.03	0.01	1.22	0.14	0.19	1.22	1.43	0.82
1124	1124	-0.31	0.69	0.08	0.02	-0.4	0.62	-0.09	-0.55
11240	11240	0.92	0.52	-0.18	-0.37	1.92	0.44	0.66	0.4
11244	11244	0.09	-0.42	0.5	-0.325	0.74	-0.08	0.61	-0.285
11245	11245	-0.32	0.82	0.58	0.92	0.98	1.5	0.41	0.84
112464	112464	-0.59	-0.38	0.71	0.68	1.97	0.29	0.92	1.17
112487	112487	-1.58	-2.76	-0.53	-0.92	-1.44	-0.93	0.21	-1.96
11252	11252	-1.68	-0.75	-0.44	-0.23	-1.6	-0.64	-1.63	-2.69
11253	11253	-1.07	-0.02	-1.4	0.67	-2.3	1.16	-1.4	0.15
112574	112574	-0.56	-0.59	-0.76	0.53	0.76	-0.78	-1.19	-0.04
11258	11258	0.6	0.02	0.53	0.56	-0.31	1.07	2	1.06
11259	11259	-0.25	-0.48	0.66	1.02	-0.13	0.08	1.77	1
11260	11260	-0.875	-0.06	-0.48	0.1	-0.03	0.01	-0.11	-0.23
11261	11261	0.375	-0.445	0.1	-0.08	1.15	0.67	0.045	0.285
112611	112611	-0.72	-1.52	-1.88	-0.07	-3.41	-0.15	-2.06	-1.84
112616	112616	-0.11	-0.26	0.98	0.2	0.76	0.2	0.55	-0.14
11266	11266	0.215	0.11	1.04	0.6	1.45	1.4	1.255	0.69
11267	11267	-0.09	-0.83	-0.74	0.94	0.09	0.72	-0.13	-0.02
11269	11269	0	0.215	0.115	0.625	0.795	-0.125	1.115	0.255
112703	112703	0.1	0.95	0.82	-0.11	0.14	0.87	0.22	0.33
112752	112752	-0.26	-0.1	-0.08	0.58	-0.97	-0.32	1.39	-1.02
11279	11279	1.1	0.39	0.7	-0.04	-1.41	0.32	1.71	0.39
11281	11281	0.05	-0.17	-0.07	-0.39	-1.37	0.85	-0.22	-0.25
112817	112817	0.67	0.74	-2.46	-2.49	-1.32	-1.92	-3.47	-0.04
112840	112840	0.41	-0.02	0.33	0.04	1	0.68	-0.27	0.1
11285	11285	-0.16	1.42	-0.07	0.67	0.02	2.37	0.09	-0.86
112942	112942	0.56	1.25	0.17	1.07	1.37	0.94	2.13	1.23
112950	112950	0.9	0.76	-0.6	-0.14	1.64	1.36	-0.5	-0.18
113	113	-0.74	-0.49	-0.97	0.29	-0.02	0.84	-0.07	0.25
113000	113000	-0.25	0.01	-0.34	0.12	0.54	0.24	-0.01	0.08
11311	11311	0.37	-1.34	-2.1	-2.44	-3.49	-4.42	-2.63	-4.34
11315	11315	0.27	0.71	1.12	0.33	2.85	1.15	2.12	1.16
11316	11316	0.17	-0.19	0.46	0.28	0.955	0.04	0.865	0.295
113174	113174	-0.69	-0.98	0.91	0	-0.62	0.09	0.35	-0.22
113178	113178	-0.04	0.01	0.535	-0.355	1.43	0.96	0.48	0.59
113179	113179	-0.58	-0.4	0.78	0.43	0.67	1.31	0.94	0.57
11318	11318	0.58	0.18	-0.86	-0.33	-1.68	-0.35	-1.17	-1.13
11320	11320	0.64	0.46	0.57	0.865	1.48	0.87	1.135	0.845
113201	113201	-0.22	0.66	-0.14	-0.19	0.99	0.84	-0.31	0.3
113263	113263	-0.98	0.33	0.42	0.39	-0.31	0.04	0.24	-0.41
113277	113277	0.27	0.3	0.335	0.345	1.59	1.16	0.665	1.025
11328	11328	-0.085	0.435	-0.02	-0.245	1.765	1.285	0.365	0.505
11329	11329	-0.15	0.205	-0.44	0.52	1.41	0.79	0.475	0.745
11331	11331	-0.28	-0.62	0.2	0.39	0.19	0.51	0.95	0.13
11332	11332	0.055	-0.175	0.5	0.185	-0.11	0.37	0.465	-0.17
11333	11333	0.025	0.34	0.115	1.08	1.915	0.53	1.14	0.93
11334	11334	-0.14	0.135	-0.33	-0.155	0.045	-0.32	0.2	-0.595
11335	11335	0.37	0.27	0.86	0.725	1.505	0.96	1.485	0.8
11336	11336	-2.07	-2.27	-2.42	-2.07	-5.81	-3.91	-2.51	-2.84
11337	11337	-0.33	-0.65	0.8	0.59	2.98	0.83	1.13	1.14
11338	11338	-0.14	-0.18	-1.32	-0.6	0.23	0.41	-1.36	-2.09
11340	11340	0.015	-0.16	0.815	0.37	1.55	0.665	1.225	0.095
113402	113402	0.36	0.515	-0.35	0.28	1.435	0.46	0.85	0.525
11341	11341	-2.75	-2.47	-3.63	-2.51	-6.8	-4.61	-2.83	-2.82
11342	11342	0.14	0.26	0.58	0.93	1.09	0.89	0.94	1.07
11343	11343	0.285	0.805	0.205	0.25	1.595	1.82	0.22	0.31
11344	11344	0.39	0.05	1.61	0.3	3.07	1.59	1.9	1.06
113444	113444	-0.23	0.31	0.16	0.13	-0.03	0.84	0.95	0.19
11345	11345	0.35	0.68	2.06	0.1	1.13	1.63	1.27	-0.14
113452	113452	0.865	0.335	1.175	0.89	1.385	1.5	0.94	0.9
113457	113457	-0.69	-1.53	0.11	-0.05	0.82	-0.52	0.24	0.31
11346	11346	-0.82	0.16	-0.33	-0.87	-0.19	0.82	0.15	-1.02
114044	114044	-0.07	-0.14	0.33	-0.02	0.4	0.46	0.19	0.05
114049	114049	-0.49	-0.07	-0.88	-0.4	-1.35	0.15	-0.82	-0.49
114224	114224	0.17	-0.44	0.35	1.27	2.29	0.55	2.12	0.84
114227	114227	-0.6625	0.0875	0.065	-0.105	-0.045	0.51	0.505	-0.3425
114294	114294	0.065	-0.075	-0.475	-0.435	0.275	-0.29	-0.575	-0.975
114299	114299	-1.18333	-0.543333	0.18	0.886667	-0.55	0.24	0.516667	0.603333
1143	1143	-1.49	-0.86	-0.95	-0.97	-0.81	-0.41	-2.6	-0.77
114327	114327	0.363333	-0.29	0.5	1.15667	0.91	0.19	1.83	0.74
114569	114569	0.38	-0.04	0.16	0.34	0.47	0.98	0.25	0.76
114614	114614	0.91	0.1	-0.13	0.62	0.48	0.75	0.17	0.61
114625	114625	0.41	0.13	-1.64	-0.61	-3.45	-3.75	-2.43	-4.27
1147	1147	-1.27	-0.68	0.01	-0.94	-0.8	-0.21	-0.8	-0.86
114757	114757	-1.32	-0.06	-0.77	-0.06	1.55	1.05	0.33	0.23
114781	114781	0.32	0.17	0.09	0.08	1.32	0.88	0.3	1.15
114782	114782	-0.24	-3.74	-3.21	-1.61	1.87	-2.6	-1.16	-1.23
114793	114793	-0.745	-0.215	-0.22	-0.46	-0.295	-0.08	-0.425	-1.085
114814	114814	-0.8	-0.2	-0.2	-0.57	0.08	0.1	-0.41	-0.41
114821	114821	-0.45	-0.05	0.38	-0.18	-1.84	-0.29	-1.15	-1.98
114825	114825	1.37	1.16	-0.37	0.38	3.01	1.03	0.37	0.76
114876	114876	-0.4	0.1	0.47	-0.32	-0.98	0.46	0.22	-0.34
114879	114879	0.46	0.34	0.6	0.95	1.82	0.75	0.88	0.61
114882	114882	-1.49	-1.325	-1.605	0.375	-0.365	-1.02	-1.74	-0.785
114883	114883	-0.52	-0.315	-0.78	-0.535	-0.22	-0.41	-1.95	-0.12
114884	114884	0.5	0.09	0.59	0.32	1.27	0.51	0.99	0.81
114885	114885	-0.38	-0.4	0.94	-0.58	1.29	1.36	-0.06	0.51
114897	114897	0.43	1.09	-0.06	0.19	-0.68	1.06	0.2	-0.83
114902	114902	0.27	-0.79	0.33	0.62	1.12	0.56	1.29	0.37
114907	114907	-1.47	-0.68	-0.0766667	0.67	-1.24	-0.00333333	-0.953333	0.113333
114908	114908	-0.17	0.81	0.43	0.43	0.25	0.36	0.47	0.45
114915	114915	0.7	-0.32	-0.64	0.1	0.87	0.56	-0.77	0.34
114926	114926	-0.34	0.17	-0.02	0.73	1.24	-0.15	0.04	-0.43
114932	114932	0.15	-0.1	-0.74	0.89	0.02	-0.17	0.73	0.32
114971	114971	-0.22	-0.09	-0.0466667	0.41	0.23	0.816667	0.48	0.226667
114991	114991	0.54	0.76	0.88	0.94	0.68	1.22	1.56	0.71
115	115	-0.45	0.89	-0.4	-0.03	0.42	1.93	-0.45	0.07
115024	115024	-0.5	-0.31	0.6	0.37	-0.23	0.6	0.27	-0.46
115098	115098	0.27	-0.9	-1.02	-0.53	-1.5	-2.46	-1.8	-1.67
115106	115106	0.18	0.08	0.2	0.87	-0.45	0.15	1.45	0.76
115123	115123	-0.82	0.37	0.29	1.24	-0.62	0.58	0.77	0.37
1152	1152	0.21	2.45	-0.37	-1	1.87	3.37	1.92	-0.7
115207	115207	-1.47	-0.95	-0.6	-0.87	-1.62	-0.39	-0.98	-0.26
115209	115209	-1.01	-1.105	-1.855	-1.985	-2.63	-2.17	-2.53	-3.33
115286	115286	-0.34	-1.37	-2.04	-0.84	-2.85	0.22	-3.35	-2.22
115294	115294	0.713333	0.71	0.656667	-0.146667	1.17333	0.86	0.46	1.10667
1153	1153	1.5	1.38	0.79	1.39	2.12	2.25	-0.02	0.57
115353	115353	0.37	-0.08	-0.75	-0.92	-1.06	-0.07	-0.52	-2.41
115416	115416	0.44	0.19	0.27	-0.11	2.18	0.75	0.94	0.18
1155	1155	0.33	0.7	0.58	0.58	1.98	1.46	0.47	0.97
115560	115560	0.69	0.76	0.99	0.97	1.03	1.91	0.55	1.52
115704	115704	-1.19	-1.38	-2.29	-2.59	-3.17	-1.95	-4.83	-2.1
115749	115749	0.74	0.68	1.21	0.85	-0.13	0.75	1.56	0.72
115795	115795	-0.87	-0.96	-1.11	-1.19	-4	-2.37	-1.78	-2.65
1159	1159	0.0966667	-0.0566667	0.743333	0.666667	0.846667	1.01333	1.52333	0.786667
115908	115908	-0.69	-0.32	-0.07	1.06	0.71	-0.08	0.41	0.74
1160	1160	0.21	0.14	0.94	-0.05	1.62	0.91	1.29	0.12
116068	116068	0.12	-0.88	-1.2	0.33	-0.04	0.37	0.45	0.14
1161	1161	0.79	0.04	0.43	0.08	3.29	1.38	0.02	1.71
116138	116138	-0.06	-0.45	0.74	-0.24	0.83	-0.58	0.68	-0.22
116143	116143	0.1	-0.16	0.49	0.06	1.81	0.83	0.35	0.53
116150	116150	0.385	0.665	0.785	0.745	1.8	1.21	1.59	0.465
116166	116166	0.15	0.43	0.19	0.21	0.39	0.11	0.36	-0.51
116224	116224	0.29	-1.26	-1.48	-0.78	-2.85	-2.7	-0.7	-1.98
116225	116225	-0.01	0.2	-1.28	-0.07	0.52	-0.46	0.52	-0.37
116236	116236	-1.86	-0.79	-0.76	-2.4	-3.99	-2.42	-2.78	-2.35
116254	116254	-0.16	0.09	-0.04	0.43	1.25	0.73	0.75	0.34
1163	1163	-1.08	-0.47	-0.31	-1.62	-1.67	-1.96	-1.11	-2.14
116328	116328	0.41	0.52	1.05	-0.23	0.27	0.3	0.26	-0.1
116372	116372	-0.4	0.1	-0.03	0.84	-0.31	0.2	0.02	0.49
1164	1164	0.77	0.67	1.07	0.78	2.33	1.435	1.53	0.695
116442	116442	0.65	1.24	2.52	1.21	0.89	0.79	0.95	2.08
116461	116461	0.56	0.72	-0.1	0.84	1.94	1.2	1.51	0.34
116492	116492	-0.24	-0.29	-1.94	-1.45	0.08	0.13	-2.28	-2.46
116496	116496	-1.94	-2.45	-2.17	-2.89	-1.17	0.18	-2.02	-1.68
116540	116540	0.96	0.52	0.74	0.98	2.49	1.01	2.62	0.83
116541	116541	-0.37	-0.12	-0.04	0.24	-1.71	-2.73	0.6	0.29
116828	116828	-0.476667	-0.413333	-0.426667	-0.463333	0.563333	-0.95	-1.49	-1.61333
116829	116829	-0.476667	-0.413333	-0.426667	-0.463333	0.563333	-0.95	-1.49	-1.61333
116841	116841	0.29	-0.17	-0.68	-0.24	-3.42	-1.69	-1.34	-1.9
116843	116843	-0.39	-1.12	0.55	-0.7	0.11	0.52	0.4	-0.93
116984	116984	0.65	0.59	0.65	0.88	1.05	0.75	1.27	1.31
116987	116987	0.78	0.75	0.55	0.62	2.41	0.8	0.92	1.58
117154	117154	-1.56	-0.28	-1.72	-1.17	-1.45	-1.63	-1.76	-3.16
117177	117177	-0.855	-0.945	-1.25	-0.82	-2.235	-2.48	-2.06	-0.935
117246	117246	0.79	0.47	1.3	0.41	0.55	1.8	0.57	0.87
1174	1174	-0.44	0.23	0.03	0	-1.46	0.22	1.13	-0.04
1175	1175	-0.8	-0.94	0.46	0.05	1.26	-0.11	0.05	-0.61
117583	117583	-0.485	-0.07	-1.36	-1.595	-2.21	-1.26	-1.915	-1.195
1176	1176	-0.37	0.355	0.165	-0.03	0.71	0.61	-0.25	-0.54
117608	117608	0.51	0.63	0.35	0.61	-0.37	-0.47	0.3	0.04
117854	117854	-0.02	0.4	0.57	0.17	1.49	0.69	1.28	0.47
1182	1182	0.1975	0.25	-0.8275	-0.4875	1.1775	0.065	0.2175	0.065
118429	118429	-0.51	-0.16	0.92	-0.1	1.33	0.58	0.97	0.64
118433	118433	0.73	-0.03	-0.07	0.03	-0.48	-0.02	0.07	-0.34
118472	118472	0.22	-0.68	-0.06	-0.42	-0.82	-0.86	-0.51	-0.11
118487	118487	0.04	0.03	0.55	0.58	1.96	0.81	1.19	-0.92
1185	1185	0.01	0.14	0.57	0.28	-0.78	-0.24	0.05	-0.41
118611	118611	0.65	1.17	0.32	0.77	0.51	0.42	1.01	0.55
118788	118788	-2.68	-1.6	-1.09	-1.26	-2.37	-2.93	-0.91	-1.82
118812	118812	0.76	0.71	0.36	1.11	3.27	1.32	0.58	0.27
118924	118924	0.55	-0.39	1	0.8	0.86	1.31	1.41	0.96
118980	118980	-0.89	-1.13	-0.48	0.43	0.88	-0.03	-0.65	0.03
118987	118987	0.58	-0.42	0.51	0.5	0.21	1.38	0.25	0.27
119032	119032	1.29	0.86	-0.1	-0.56	3.1	0.79	0.7	1.69
1191	1191	0.96	0.68	0.92	0.62	2.13	1.24	2.01	0.77
1192	1192	0.72	-0.13	0.82	1.85	2.68	1.29	1.71	1.81
1193	1193	-1.285	-0.85	-1.065	0.22	-1.515	-0.02	-0.145	-1.425
119392	119392	1.24	0.5	0.36	0.28	3.09	1.3	1.19	1.73
1195	1195	0.96	0.93	0.22	0.03	2.61	1.25	0.39	0.91
119504	119504	0.41	0.62	0.39	0.94	1.25	1	1.34	1.19
119587	119587	-0.83	1.6	-0.36	-0.56	-1.62	0.67	-2.87	-3.075
1196	1196	-0.28	0.07	0.53	-0.14	0.88	1.22	0.02	-0.06
12	12	-0.35	-0.12	0.82	-1.35	-1.46	-1.47	0.16	-0.49
120	120	-0.75	-0.15	0.09	0.55	1.3	0.21	0.85	0.72
1200	1200	-0.86	-0.48	-1.08	0.06	-0.09	0.63	-1.3	-0.19
1201	1201	-0.243333	-0.23	-0.853333	0.01	0.293333	-0.1	0.183333	-0.736667
120114	120114	0.3325	0.49	-0.0625	-0.2025	0.6	0.6575	0.5525	0.5375
120227	120227	0.36	0.76	0.44	0.49	0.22	-0.81	1.67	0.79
1203	1203	-0.29	0.56	1.69	0.2	0.77	0.53	1.51	0.02
120364	120364	-0.41	-0.45	0.5	0.52	0.97	-0.08	0.21	0.72
120425	120425	0.73	1.04	0.05	0.95	0.27	1.6	1.56	0.07
120526	120526	0.05	0.39	0.57	0.31	0.3	0.04	0.73	0.47
120534	120534	-0.6	-0.11	1.42	1.47	3.1	0.94	2.37	1.88
1207	1207	0.405	0.53	-0.02	0.405	1.995	0.64	0.925	0.675
120892	120892	-0.11	-1.79	-0.54	-1.22	-2.83	-5.21	-5.09	-3.19
1209	1209	0.195	0.75	0.25	0.155	1.65	1.355	1.055	0.555
1212	1212	-0.43	-0.23	0.09	-0.85	1.12	0.12	1.3	-1.82
1213	1213	-0.64	-0.106667	-0.606667	0.0166667	0.513333	0.136667	-0.276667	-0.303333
121457	121457	0.44	1.85	1.45	1.7	1.42	2.85	1.85	0.56
121512	121512	0.8	0.43	1.23	0.49	1.55	1	0.15	1.19
121536	121536	0.21	0.57	0.68	0.67	0.73	0.75	1.37	0.81
122402	122402	0.31	0.76	0.81	0.1	-0.08	-0.46	1.05	0.88
122509	122509	1.45	1.69	0.77	0.42	3.01	2.25	1.83	0.07
122553	122553	0.37	0.01	0.25	0.9	1.57	1	1.16	0.85
122622	122622	-0.533333	-0.74	-0.246667	-0.2	-0.163333	0.436667	-0.103333	-1.61333
122664	122664	0.37	0.39	0.42	0.35	0.33	1.24	0.69	0.65
122786	122786	0.05	0.54	0.36	0.64	1.84	1.11	1.22	1.18
122809	122809	-0.06	0.62	0.76	1.19	1.37	0.84	1.33	0.92
122830	122830	0.09	0.67	-1.09	-0.45	0.84	0.3	0.22	-0.21
123	123	-1.78	-0.905	-0.585	1.05	0.62	0.385	0.24	1.53
123016	123016	-1.06	-0.49	-1.36	0	-2.38	-0.87	-0.52	-1.96
123036	123036	-0.935	-1.125	-0.135	-0.265	1.245	-0.305	-0.25	0
123096	123096	-1.22	-0.07	-2.12	-2.2	-3.54	0.6	-4.35	-0.87
123228	123228	0.76	0.59	0.5	0.8	1.11	0.93	1.09	1
123263	123263	0.32	0.91	0.68	0.62	0.92	1	1.02	0.42
123355	123355	0.29	1.125	0.365	1.03	1.475	1.035	1.34	0.43
123803	123803	-0.3	-0.22	0.48	-0.03	2.47	1.01	1.19	0.72
123811	123811	-2.07	-1.9	-1.58	-1.6	-3.55	-1.36	-1.64	-1.8
123872	123872	-1.09	-0.63	-0.91	-0.77	-2.64	-0.72	-1.97	-2
123876	123876	1.51	1.18	1.56	0.95	3.43	1.01	0.65	1.23
123879	123879	-0.4	-0.98	0.49	0.64	1.15	0.33	1.17	0.73
124152	124152	-0.52	0.32	-0.74	0.45	0.46	1.02	-0.15	0.5
124216	124216	0.01	0.25	0.49	-0.37	0.72	1.05	1.79	0.59
124402	124402	0.07	0.49	0.49	1.05	0.01	1.46	1.94	0.55
124411	124411	0.665	0.64	0.27	0.525	1.51	1.22	0.88	0.74
124446	124446	0.97	0.67	-0.38	0.99	1.66	1.54	0.91	0.71
124454	124454	-0.125	-0.14	-0.005	0	-0.34	0.825	-0.3	-0.695
124565	124565	-0.06	0.47	0.55	0.6	3.02	1.6	0.78	1.16
124583	124583	0.48	0.16	0.18	0.78	1.27	0.48	1.15	0.98
124637	124637	-0.235	1.135	0.835	0.975	0.825	1.395	0.575	1.175
124641	124641	-0.14	0.5	0.55	0.32	2.16	1.36	0.86	-0.06
124801	124801	0.41	0.67	0.93	0.46	1.73	1.85	0.24	1.21
124808	124808	-0.135	0.725	0.37	-0.07	1.185	2	0.725	0.165
124935	124935	-2.42	-2.56	-2.71	-2.01	-5.79	-4.03	-4.19	-5.63
124944	124944	1.62	0.71	1.32	1.38	0.32	1.11	0.36	1.33
124997	124997	0.81	0.73	1.27	1.24	2.34	1.58	1.78	1.78
125	125	-2.92	-4.47	-2.32	-2.91	-2.35	-4.05	-2.49	-3.06
125058	125058	-0.17	-0.53	-0.19	0.23	0.92	0.48	0.96	0.42
125144	125144	-0.48	-0.69	-0.64	0.71	0.44	0.4	-0.22	1.25
125170	125170	0.29	0.81	1.15	0.46	0.68	1.45	0.37	1.01
125206	125206	0.34	-0.21	0.42	0.73	2.27	1.01	1.61	1.36
125228	125228	0.08	-0.1	1.215	0.135	1.965	0.06	0.955	1.075
1259	1259	0.52	1.04	0.78	0.99	2.08	1.81	1.01	1.66
125988	125988	0.74	0.42	0.9	0.77	0.9	1.89	0.67	0.74
126006	126006	0.73	0.61	1.33	0.83	1.01	1.87	0.7	1.92
126208	126208	-1.81	-0.19	-1.71	-0.57	-3.78	-0.92	-1.97	-4.24
126308	126308	-0.31	0.62	1.16	0	0.92	2	0.77	0.63
126321	126321	0.16	1.46	0.99	1.21	1.59	1.48	2.19	1.4
126328	126328	0.2	0.363333	0.466667	0.87	1.65667	0.5	0.863333	0.563333
126374	126374	0.96	0.81	0.78	-0.03	3.03	1.28	0.12	1.79
126393	126393	1.05	0.7	0.94	0.89	2.97	0.69	1.14	1.12
1264	1264	-0.34	-0.84	0.12	0.39	1.42	0.81	0.77	0.68
1265	1265	0.3	0.29	0.86	1.34	2.17	1.31	1.15	1.94
126526	126526	0.06	0.1	0.33	0.26	0.34	0.59	0.79	0.38
1266	1266	-0.605	-0.555	0.8	0.54	0.655	-0.145	0.235	0.08
126661	126661	0.88	0.68	0.86	0.49	3.32	1.49	0.88	1.48
1267	1267	0.56	-0.48	-0.79	0.14	-2.14	-1.39	-0.72	-0.44
126792	126792	-1.37	-0.675	0.555	0.36	-0.68	0.23	1.26	0.7
126823	126823	0.08	-0.58	0.2	0.12	0.37	1.27	-0.1	-0.23
126917	126917	0.61	0.73	0.62	0.73	1.59	0.88	0.98	1.07
1270	1270	-0.61	-0.4	-1.11	-0.28	-0.97	0.1	-0.38	-0.18
127018	127018	-0.94	-0.92	-1.48	-1.38	-3.23	-2.74	-3.98	-2.45
1271	1271	-0.24	0.45	1.01	0.06	-0.67	-0.14	0.43	-0.52
127262	127262	0.33	0.48	-1.04	0.3	1.29	1.1	0.18	-0.11
1277	1277	-1.29	-1.65	-1.91	0.88	0.28	-1.05	-0.65	0.99
127707	127707	-0.65	-0.99	0.31	0.08	-0.01	-0.42	-0.45	-0.57
1278	1278	1.69	0.47	0.88	1.49	3.54	1.52	0.85	1.16
127933	127933	-0.53	-0.49	0.15	-1.02	-0.58	-0.29	-0.25	-0.67
127943	127943	-1.94	-1.64	-2.27	-1.41	-4.3	-5.56	-3.69	-4.82
128	128	-1.22	-1.23	-0.07	-0.2	-0.09	-0.6	0.43	-0.5
128077	128077	0.32	-0.35	0.15	0.22	-0.02	-0.51	-0.17	-0.84
1281	1281	-0.4625	-1.1525	0.3425	1.2675	1.805	-0.0725	0.56	1.135
128153	128153	-0.41	-0.61	0.58	0.36	0.35	-0.5	0.37	0.1
128178	128178	-0.68	-0.07	1.09	1.3	2.315	0.825	1.575	1.155
1282	1282	-2.54	-1.88	-0.86	-0.08	0.5	-1.34	-1.18	-0.46
128240	128240	-0.17	-0.54	0.82	0.12	2.46	0.32	1.26	0.6
128308	128308	0.83	1.53	0.78	0.87	0.77	2.52	2.45	1.21
128338	128338	0.67	0.47	0.93	0.4	2.87	1.24	1.44	0.14
128344	128344	-2	-1.33	-3	-2.15	-1.7	-2.51	-3.63	-2.59
128387	128387	0.56	0.35	-0.04	-1.11	1.98	0.3	0.14	0.86
1284	1284	-1.14	-0.61	-0.01	0.41	1.16	0.52	0.93	0.96
1285	1285	-2.76	-2.06	-2.44	-1.7	-7.26	-2.27	-6.14	-2.84
1286	1286	-0.49	-2.04	-0.71	1.55	-1.71	-1.2	-1.76	-2.33
128637	128637	-1.18333	-0.543333	0.18	0.886667	-0.55	0.24	0.516667	0.603333
1287	1287	0.405	0.13	0.705	0.62	0.545	0.7	1.15	0.6
1288	1288	-0.36	0.54	0.11	-0.25	-0.13	0.84	0.96	-0.17
128866	128866	-0.66	0.09	0.86	0.52	1	1.07	1.32	0.41
128869	128869	0.24	0.77	0.6	0.01	0.46	1.58	0.84	0.42
1289	1289	-0.485	-0.255	-0.73	0.4	0.56	0.22	-0.04	0.81
128977	128977	-0.43	0.44	0.1	-0.16	0.7	0.57	-0.23	-0.1
1290	1290	0.0566667	-0.323333	1.02667	0.803333	1.59	0.153333	1.05333	0.39
1291	1291	-0.295	0.035	0.335	0.44	2.405	1.015	0.27	0.92
1292	1292	1.07667	0.493333	0.743333	1.08667	3.7	1.67667	1.25667	1.81
1293	1293	0.44	-0.63	-0.88	0.46	1.6	-0.07	-0.18	0.02
129303	129303	0.61	0.4	1	0.68	2.18	1.52	2.16	1.17
1294	1294	3.55	4.64	3.49	1.82	2.97	1.5	4.56	-0.28
1295	1295	0.43	1.265	0.105	0.405	0.555	1.355	0.495	0.48
129642	129642	0.21	0.39	0.72	0.34	0.69	0.73	-0.07	0.62
129685	129685	-0.33	-0.59	0.12	0.03	0.62	-0.09	0.1	0.01
129787	129787	-0.38	-0.62	-1.4	-0.6	-2.41	-1.73	-1.72	-2.08
1301	1301	-0.17	0.3	-0.62	0.46	-0.24	0.49	-1.16	-0.45
1303	1303	-1.85	-0.29	-1.5	-0.35	-0.71	0.64	-1.53	-0.74
130367	130367	-1.9	-0.64	-0.56	-1.24	-3.67	-3.27	-2.62	-4.19
130507	130507	-0.94	-2.11	-1.36	-0.76	-0.32	-0.37	-2	-1.34
130535	130535	-0.26	0.15	-0.27	0.61	0.6	0.38	1.49	-0.11
130557	130557	-0.27	-0.27	0.52	0.55	-0.12	0.96	0.87	-0.29
1306	1306	-3.17	-1.72	-0.32	-1.47	-3.03	-1.55	-0.22	-0.97
130617	130617	-0.91	-0.07	0.09	0.08	0.25	0.22	0.05	-0.24
1307	1307	0.83	0.955	-0.18	0.46	2.265	0.67	0.56	1.21
130814	130814	-1.545	-2.065	-1.045	-0.945	-1.33	-0.965	-1.28	-0.34
130872	130872	0.62	0.63	0.145	1.15	1.885	1.215	2.1	1.34
130916	130916	-0.415	-1.48	-1.37	-0.315	-1.775	0.03	-0.35	-1.69
131034	131034	-0.94	-0.68	-1.71	-0.99	-2.59	-0.95	-1.88	-2.34
1311	1311	-2.75	-3.91	-4.03	-4.39	-0.52	-1.34	-3.55	-3.17
1312	1312	-0.29	0.12	0.79	0.185	1.525	0.615	1.145	0.235
1314	1314	0.26	0.63	-0.04	0.39	1.04	0.48	0.23	-0.13
1315	1315	-1.47	-0.21	-0.72	-0.48	-1.07	0.21	-1.4	-1.26
131540	131540	-1.4	-1.62	-2.64	-3.39	-1.15	-3.68	-3.55	-4.33
131566	131566	0.645	0.6825	-0.0025	0.4825	0.5	1.305	0.7025	-0.0725
131578	131578	1.69	2.29	1.13	1.57	1.2	2.24	1.14	1.53
1316	1316	0.366667	0.153333	0.786667	-0.0533333	1.98667	1.37	0.873333	0.0233333
131669	131669	-0.97	-1.02	-2.35	-1.35	-3.07	-2.94	-2.47	-2
1317	1317	1.79	0.82	-1.9	0.24	3.58	0.85	0.22	1.03
1318	1318	-0.36	-0.28	0.0475	0.1525	-0.24	-0.1475	0.4	-0.0975
131870	131870	1.35	0.21	0.51	0.21	0.65	0.69	1.55	0.26
132	132	0.61	0.14	0.76	-0.22	-0.24	0.97	-0.54	-0.74
132320	132320	0.52	0.22	0.26	0.37	2.85	0.66	1.13	1.04
132430	132430	0.1	-0.16	0.45	0.32	-0.39	0.09	0.81	-0.38
1325	1325	-0.54	0.1	0.4	1.47	0.7	0.67	0.58	0.92
1326	1326	0.01	0.29	0.665	0.915	1.565	0.42	-0.365	0.31
132789	132789	-0.205	-0.285	-0.28	-0.485	0.455	1.23	-1.795	0.105
132864	132864	-0.48	0.45	-0.86	-0.69	0.8	-0.69	-0.01	-0.25
1329	1329	0.66	0.58	0.11	0.25	1.41	0.89	1.94	-0.05
133	133	-0.34	0.65	0.65	1.33	1.57	1.66	0.55	1.05
133686	133686	0.12	0.04	0.9	0.3	0.96	0.83	1.1	0.47
1337	1337	0.42	0.07	0.62	0.2	2.32	0.76	1.35	0.52
134	134	0.61	-0.29	0.25	0.33	0.61	0.29	-0.14	0.04
1340	1340	0.303333	-0.0766667	0.793333	0.0966667	2.65333	0.886667	1.33333	0.563333
134147	134147	0.61	-0.47	-1.04	-1.24	1.3	-1.14	-1.08	-1.42
134218	134218	0.165	-0.43	0.21	0.525	0.24	0.625	-0.115	0.435
134265	134265	-0.55	0.09	0.18	-0.09	0.02	0.39	-0.06	-0.48
134266	134266	0.06	0.12	0.57	0.75	1.17	0.39	1.26	0.57
134353	134353	0.31	-0.26	0.2	-0.03	0.37	0.55	0.3	-0.38
134429	134429	0.425	0.69	1.045	0.79	1.86	1.35	2.37	1
134430	134430	1.38	1.59	-0.23	0.93	1.72	2.25	0.95	0.18
134492	134492	0.41	-0.19	-1.67	0.83	-0.52	-0.2	-0.48	0.02
1345	1345	-0.085	-0.45	0.265	-0.08	0.85	0.265	0.545	0.25
134510	134510	-0.275	-0.17	0.065	0.01	-0.515	-0.635	0.65	-0.485
134549	134549	1.15	0.99	0.06	0.74	2.01	1.18	0.75	0.46
134553	134553	-0.03	0.175	0.185	0.42	1.275	0.585	0.525	-0.68
1346	1346	-0.13	0.29	0.19	-0.88	1.69	0.79	0.27	-0.93
1347	1347	0.22	0.17	0.79	-0.31	2.84	0.78	1.47	0.11
1349	1349	-0.52	-1.33	0	-1.14	1.03	-0.97	0.66	-0.74
135	135	-1.73	-0.79	-1.38	-1.56	-3.37	-1.59	-1.55	-0.69
1350	1350	-0.36	-0.71	0.39	-0.23	1.41	-0.3	0.31	-0.29
1351	1351	0.14	-0.41	0.91	-0.34	2.59	1.17	1.45	0.27
135228	135228	0.325	0.01	0.13	0.47	0.665	0.965	-0.18	1.095
135293	135293	0.63	0.65	-0.21	0.17	2.22	0.93	-0.44	1.23
1353	1353	-0.546667	-0.69	-0.336667	-0.22	-0.83	0.00333333	-0.166667	-0.3
1355	1355	-0.42	0.19	0.99	0.24	1.03	0.4	1.59	0.69
1356	1356	0.59	0.56	-0.19	0.12	0.765	0.61	0.11	0.965
136	136	0.39	0.99	0.85	1.45	1.39	1.54	1.45	1.53
1362	1362	-0.355	0.595	-0.645	0.205	-1.94	1.265	-0.88	-0.62
1363	1363	-0.22	0.185	0.27	0.17	0.11	1.07	0.54	-0.43
136319	136319	-0.8	-0.48	0.33	-0.15	0.21	-0.085	-0.245	-0.895
1364	1364	-0.15	1.83	2.57	1.44	2.64	1.74	1.16	2.28
136541	136541	1.51	0.35	-0.15	1.69	1.4	0.78	1.12	0.27
136647	136647	-1.49	-0.8	-1.16	-2.03	-2.06	-1.98	-2.01	-3.73
1368	1368	1.03	1.725	0.715	1.4675	1.81	2.035	0.4325	1.22
136895	136895	0.36	0	0.16	0.03	-1.63	-0.27	0.92	-0.94
1371	1371	0.12	0.24	-0.43	-0.48	-0.96	-0.26	0.18	-0.55
1373	1373	-0.11	-0.07	0.74	-0.34	0.37	0.32	1.29	-0.24
137492	137492	0.186667	0.343333	0.543333	0.406667	1.34667	0.83	0.96	0.516667
1375	1375	-0.32	-0.68	-0.51	0.95	-0.74	-0.5	0.3	-0.48
137695	137695	1	0.83	0.95	0.62	2.6	1.72	0.69	1.11
137872	137872	0.4	0.64	0.62	0.75	2.52	1.5	1.37	1.48
137886	137886	-1.42	-0.33	0.07	0.28	-0.26	-0.95	-0.57	-0.21
1380	1380	0.62	0.59	0.57	0.74	0.46	0.74	1.55	0.82
138046	138046	-0.39	-0.42	-0.555	-0.11	0.64	-0.455	-0.45	-0.925
138050	138050	0.0766667	0.623333	0.283333	0.736667	0.696667	1.04333	0.463333	0.37
138199	138199	0.55	-0.12	-0.26	0.12	1.34	0.69	0.15	0.43
1382	1382	0.57	1.36	-0.14	1.23	2.17	2.3	1.21	0.93
138241	138241	0.92	1.05	0.79	1.46	2.39	1.66	2.33	1.59
1386	1386	-0.155	-0.08	0.02	0.09	1.275	0.285	0.26	-0.16
138639	138639	-2.45	-2.03	-2.73	-2.53	-6.04	-6.84	-2.27	-3.04
1387	1387	-1.03	-0.615	-0.935	-0.46	-2.195	-1.845	-0.08	-1.515
138716	138716	-0.1	-0.23	0.795	0.58	0.575	0.595	1.11	0.885
1388	1388	-1.47	-0.63	0.39	0.2	-2.57	-0.27	-0.2	-0.71
1389	1389	-1.295	-0.605	-0.805	-0.96	-1.01	-0.96	-0.76	-0.9
1390	1390	0.21	-0.05	1.12	0.84	1.71	1.4	1.67	1.1
1392	1392	-2.92	-1.38	-2.31	-0.71	-1.71	-1.33	-1.8	-0.5
1393	1393	-1.47	-2.52	-1.45	-1.95	-5.16	-2.73	-2.66	-3.7
1396	1396	0.23	-0.24	-0.33	0.16	1.86	-0.1	0.59	0.55
1398	1398	0.115	0.105	-0.095	0.275	1.325	0.34	0.72	0.51
139818	139818	-0.29	-0.255	0.31	0.135	0.425	-0.435	0.94	0.48
1399	1399	0.7	0.75	0.62	0.96	0.17	1.25	1.94	0.89
14	14	0.53	0.22	1.11	0.4	1.53	0.85	1.73	1.2
1404	1404	-1.12	-1.34	-0.87	-1.18	-1.83	-1.8	-1.21	-3.5
140446	140446	0.89	0.79	0.79	1.14	2.97	0.45	2.36	1.46
140465	140465	0.48	0.12	0.77	0.6	1.18	1.39	1.3	1.55
140467	140467	0.31	0.61	0.52	0.66	1.65	1.16	0.18	0.61
140545	140545	0.51	-0.48	-0.51	-0.07	-1.69	-1.2	-1.38	-0.8
140564	140564	0.44	0.88	0.65	0.6	1.64	0.91	0.3	1.36
1406	1406	0.86	-0.6	-2.32	-2.07	-1.32	-3.38	-4.54	-2.98
140628	140628	0.5	0.56	0.24	1.4	0.01	1.53	1.3	0.45
140691	140691	-0.675	-0.42	0.055	0.26	0.555	0.04	0.46	-0.11
1407	1407	-0.33	-0.23	0.1	0.47	0.12	-0.14	0.66	-0.27
140710	140710	-0.31	-0.19	-0.56	-0.51	0.42	-0.62	-0.42	-0.3
140735	140735	-0.16	0.4	0.665	0.675	0.86	0.73	1.495	0.225
140739	140739	-0.53	-0.9	-0.52	-0.83	-0.78	-0.86	-1.78	-1.71
140769	140769	-0.8	-1.84	-0.25	-1.14	-1.41	-0.34	-1.38	-0.68
140772	140772	-0.8	-1.84	-0.25	-1.14	-1.41	-0.34	-1.38	-0.68
140801	140801	-0.28	-0.13	0.28	1.07	2.5	0.93	0.45	1.18
140809	140809	-0.65	0.4	0.24	0.42	0.48	0.95	-0.09	0.27
140823	140823	0.48	0.44	1.21	0.38	0.67	1.15	-0.19	0.16
140851	140851	-0.42	1.32	0.14	1.13	1.67	2.34	1.35	0.79
140881	140881	0.74	0.7	0.61	0.75	1.36	0.66	0.82	1.15
140885	140885	-0.145	2.09	0.635	1.375	0.455	2.205	1.245	0.71
140890	140890	-0.665	-0.32	0.275	0.19	0.025	0.14	-0.365	-0.215
140901	140901	0.42	1.16	0.23	0.72	0.95	0.9	1.53	-0.5
140902	140902	0.34	0.9	1.08	0.99	0.82	0.58	1.07	0.87
1410	1410	-1.1	-2.65	-0.97	-0.82	1.16	-1.69	-0.46	0.09
1413	1413	0.81	0.53	0.51	0.87	0.41	0.46	0.98	0.85
142	142	-1.01	-0.73	-1.08	-0.38	0.43	0.17	-0.28	-0.84
142940	142940	-2.19	-1.62667	-2.45333	-2.97	-3.63	-2.81	-3.61667	-2.26
143	143	-0.81	-0.23	-0.07	0.68	1.06	0.53	0.47	-0.31
1431	1431	-0.515	-0.915	-0.38	-0.715	0.9	-0.315	-0.04	-1.2
143187	143187	-0.6	-0.07	-0.08	0.28	-0.88	0.62	0.09	0.55
1432	1432	-0.08	-0.43	0.28	0.245	0.79	1.01	0.89	0.79
143243	143243	0.44	0.09	0.52	0.84	2.63	0.65	1.56	1.07
143244	143244	0.58	-0.03	0.75	1.16	1.38	0.48	1.37	1.46
143379	143379	1.07	0.22	-0.34	0.2	-0.88	-0.61	-0.33	0.02
143381	143381	0.163333	-0.813333	0.303333	-0.57	1.13333	0.03	0.17	-0.173333
143384	143384	0.556667	0.95	1.05667	0.353333	1.58333	1.46333	1.77	0.946667
1435	1435	0.1	0.27	0.25	0.22	1.97	1	1.89	-0.55
143570	143570	-0.2	-0.53	-0.37	1	1	-0.35	1.19	-0.09
1436	1436	-0.406667	-0.49	-0.316667	-0.216667	-0.353333	-0.16	-0.156667	-0.823333
143662	143662	0.05	-0.64	0.21	-0.07	-1.39	0.2	0.05	-0.2
143689	143689	0.89	0.71	1.01	0.69	1.82	1.07	1.44	1.14
143872	143872	0.29	-0.87	-1.86	-1.44	-2.03	-2.56	-2.8	-4.18
143888	143888	-0.36	0.17	0.4	0.52	1.49	0.46	0.71	0.72
1439	1439	-0.32	-0.06	0.25	-0.25	0.09	-0.3	0.76	0.14
1441	1441	-1.8	-1.37	-1.22	-1.9	-3.91	-3.92	-3.23	-5.2
144108	144108	-0.02	-0.03	-0.06	0.59	0.36	0.19	0.28	0.2
144195	144195	-0.526667	-0.406667	-0.233333	0.156667	-0.523333	-0.01	-0.753333	-0.606667
144245	144245	0.69	-0.1	-0.01	0.56	-0.81	-0.55	-0.74	-0.8
144402	144402	-0.3	0.55	0.71	-0.24	-1.18	0.71	0.1	-0.56
144406	144406	0.93	1.62	1.43	1.76	1.61	1.72	1.56	0.89
144423	144423	0.55	0.6	0.38	0.99	1.72	0.48	2.64	-0.35
144438	144438	0.18	0.42	0.85	0.65	1.7	1.05	1.49	0.96
1445	1445	-1.25	0.24	0.2	-0.08	-1.01	-0.91	-0.2	-1.56
144571	144571	-2.75	-2.48	-1.87	-1.13	-0.9	-1.87	-0.12	-1.81
144699	144699	0.63	0.35	0.28	0.55	0.05	-0.25	1.03	0.08
144809	144809	-0.15	-0.59	0.67	0.75	2.09	0.96	0.89	1.45
144811	144811	-1.32	-0.13	0.49	0.14	-1.06	-0.25	0.16	-0.36
144871	144871	-0.99	-1.2	-2.47	-2.62	-3.6	-3.11	-2.86	-3.6
144874	144874	0.1	-0.17	0.35	0.35	0.17	0.11	0.01	-0.02
145173	145173	-0.08	-0.32	-0.45	-0.35	-0.34	-0.45	-0.18	-1.1
1452	1452	-0.155	0.205	-0.145	0.055	0.29	0.3	0.66	-0.465
1453	1453	-0.24	-0.19	-0.29	0.18	-0.97	-0.605	-0.445	-0.19
145389	145389	-1.31	-2.71	0.04	0.18	-0.66	-1.6	-0.13	0.03
1454	1454	0.84	1.57	0.26	-0.15	0.49	1.27	-0.74	-0.25
145407	145407	0.35	0	-0.05	0.55	1.06	0.41	-0.29	0.21
145474	145474	0.62	-1.06	-2.51	-1.33	-2.23	0.24	-2.18	-0.16
1455	1455	0.58	1.035	0.145	1.555	1.34	1.3	1	1.155
145567	145567	0.51	0.51	0.29	0.41	2	1.39	1.41	0.74
1456	1456	-0.09	-0.22	0.085	0.375	0.685	0.175	0.7	0.135
145624	145624	-0.03	0.3	0.54	0.63	1.58	0.21	1.08	0.24
145773	145773	0.15	0.4	0.89	0.85	1.9	0.89	1.92	0.12
145815	145815	-0.79	-0.392	-1.022	-0.556	-1.496	-1.52	-1.392	-0.962
145864	145864	1.13	0.58	1.01	1.24	3	0.89	0.61	1.59
1459	1459	0.35	0.79	0.7	0.96	0.64	1.55	1.44	1.15
1460	1460	-0.25	0.455	0.71	0.945	1.54	1.615	1.365	0.64
146174	146174	0.04	1.18	0.48	0.16	1.28	1.87	-0.36	0.15
146177	146177	-0.7	-1.63	-1.93	-2.92	-2.51	-3.21	-2.46	-2.61
146198	146198	0.61	0.515	-1.1	0.335	0.92	0.885	0.945	0.42
1462	1462	-0.162	-1.23	0.484	0.884	1.34	-0.524	0.578	1.068
146223	146223	0.025	-0.1	-0.54	-1.45	-1.25	-0.495	-2.165	-2.655
146439	146439	0.05	0.16	1.03	0.02	2	0.63	0.25	0.38
1465	1465	0.11	1.09	0.82	1.71	1.32	0.84	1.79	1.18
146517	146517	0.03	-0.25	0.52	0.16	-0.23	-0.16	0.73	0.09
146540	146540	0.9	0.52	0.45	0.3	2.57	1.74	0.23	1.03
1466	1466	-0.07	0.58	0.58	-2.23	-0.97	1.56	0.17	-0.31
146691	146691	1.42	1.12	-0.1	0.51	3.16	1.07	0.99	1.34
146857	146857	0.09	0.74	0.385	0.15	1.25	0.97	-0.355	0.025
1469	1469	-0.02	1.24	0.84	0.1	0.17	2.32	0.52	0.52
1471	1471	-0.03	1.07	0.78	0.24	0.06	2.04	0.77	0.94
147111	147111	0.22	0.56	0.65	-0.04	-0.81	0.3	1.22	-0.74
147166	147166	0.95	0.9	1.01	0.82	2.64	1.9	2.32	1.27
147172	147172	0.43	0.71	0.05	0.17	1.03	0.99	0.51	-0.01
147179	147179	0.62	0.515	-0.535	0.455	1.455	1.375	0.79	1.13
147183	147183	0.29	0.24	0.79	0.57	1.41	0.42	1.21	1.14
1474	1474	-0.58	-0.35	-1.08	-0.5	-0.82	-0.46	-0.19	-0.96
147495	147495	0.4	-0.95	-0.51	1.59	1.46	-0.5	-0.53	1.67
1475	1475	0.15	0.2	-0.4	0.6	0.49	0.14	0.48	0.06
1476	1476	0.59	0.06	0.18	0.33	2.74	1.41	0.96	1.19
1477	1477	-0.435	0.015	-0.145	0.075	-0.165	-0.305	0.25	-0.98
147700	147700	0.47	0.12	0.59	0.12	1.99	0.95	0.88	0.87
1478	1478	-0.32	-0.22	-0.075	0.44	-0.32	-0.55	0.71	0.545
1479	1479	-0.0325	0.23	-0.2225	-0.3625	0.15	0.61	-0.215	-0.415
147906	147906	1.1	1.06	0.78	1.24	2.65	1.04	2.08	0.62
147929	147929	-3	-1.72	-2.44	-3.27	-5.01	-3.63	-1.94	-2.62
148156	148156	0.52	-0.1	0.01	0.31	-1.23	-1.13	-0.62	-1.5
148203	148203	1.05	0.945	0.1	0.69	3.035	0.99	0.625	1.38
148252	148252	-0.96	-0.4	-2.41	-0.53	-3.56	-4.34	-4.01	-4.86
148281	148281	0.83	0.23	-0.02	0.84	0.36	0.14	0.53	0.55
148423	148423	0.49	0.71	0.19	0.65	1.56	0.75	1.36	0.97
1486	1486	0.68	1.18	0.72	1.59	1.2	1.41	1.07	0.99
1487	1487	-0.365	-0.765	-0.22	-0.12	-0.705	0.08	-0.795	-0.615
1488	1488	-0.92	-0.95	1.21	0.86	0.15	-0.53	1.01	-0.06
148811	148811	-0.31	-0.01	0.9	-0.18	-0.26	-0.84	1.01	-0.5
148867	148867	0.0366667	-0.37	0.126667	0.533333	0.603333	0.646667	0.426667	0.03
1489	1489	0.185	0.61	-0.525	0.295	-0.27	0.61	0.34	-0.27
148932	148932	1.17	1.78	1.45	0.84	2.66	2.41	2.2	1.3
1490	1490	-0.876667	0.12	0.59	-0.2	-0.15	0.0333333	0.236667	-0.03
1491	1491	0.12	0.31	-0.26	0.61	0.97	-0.45	-0.22	0.16
149175	149175	1.03	1.02	0.99	1.23	0.56	1.82	0.7	1.84
149194	149194	-1.13	-0.605	-1.64	-1.93	-3.675	-2.69	-2.825	-2.29
149329	149329	-0.15	-0.85	0.4	0.58	0.83	-0.07	0.61	0.63
149345	149345	0.27	0.81	0.97	1.15	3.01	1.79	2.07	1.6
149448	149448	-0.63	-2.24	0.63	0.1	1.5	-0.87	1.38	0.86
149478	149478	0.16	0.43	0.02	1.15	-0.87	-0.23	0.5	-1.48
1495	1495	-0.83	-0.45	0.155	0.06	0.91	0.105	0.105	-0.46
149603	149603	-0.28	0.51	0.6	1.07	1.71	1.04	1.14	1.5
1499	1499	0.255	-0.005	0.23	0.62	0.535	0.3	0.425	0.76
1500	1500	0.605	0.22	0.015	0.32	1.725	0.725	1.43	0.17
150082	150082	0.93	0.24	0.35	0.46	-0.79	-0.02	1.32	-0.07
150094	150094	0.14	0.76	-1.03	-0.02	-1.2	0.12	-0.51	-0.23
150271	150271	0.32	0.13	-2.4	-1.43	-2.89	-3.03	-3.7	-5.28
150291	150291	-0.24	-0.22	-1.12	0.78	0.53	-0.55	-1.07	-0.44
1503	1503	-0.01	0.66	0.426667	0.596667	0.276667	1.11667	0.876667	0.216667
150365	150365	1.15	1.26	0.89	0.32	0.65	1.64	3.51	-0.19
150383	150383	0.92	0.78	1.055	1.125	1.44	1.275	0.805	1.17
150465	150465	-0.71	-0.515	-0.49	0.04	1.22	-0.075	0.28	0.035
150684	150684	-0.55	-0.72	-1.06	-0.27	0.63	-0.09	0.65	-1.54
150709	150709	1.06	0.445	-0.18	-0.19	-0.24	0.085	-0.91	-0.685
1508	1508	-0.0633333	0.27	-0.356667	0.196667	1.67667	0.866667	-0.25	1.07333
1509	1509	-0.785	0.53	0.035	0.44	0.54	0.595	-0.255	0.46
150962	150962	0.85	-1.16	-1.97	-1.29	-3.51	-1.6	-2.91	-3.07
151050	151050	0.15	0.145	0.05	0.62	1.435	0.42	1.22	0.645
151146	151146	0.83	0.46	-0.07	0.76	2.23	0.55	1.71	0.48
151195	151195	-0.605	0.47	-1.145	0.155	0.405	-0.055	0.175	-0.365
1512	1512	-1.19	-1.03	0.67	0.64	1.49	0.58	1.03	1.13
151230	151230	-0.39	0.05	0.43	0.95	0.82	0.55	0.59	0.78
151295	151295	0.56	0.52	1.1	0.87	0.68	1.02	1.22	1.13
1513	1513	-0.37	-0.76	0.91	0.91	1.79	0.67	1.45	1.63
1514	1514	-1.01	-1.38	1.42	0.51	1.03	-0.52	1.67	0.62
151516	151516	-0.84	-0.62	-0.99	-1.05	0.33	0.29	-1.58	-1.13
151531	151531	-0.34	0.07	-0.14	0.55	1.93	0.43	2.03	0.88
151613	151613	-0.32	-1.8	-2.46	-1.49	-2.04	-2.46	-2.21	-1
151647	151647	0.73	0.59	0.66	1.03	3.58	1.1	1.62	1.43
151648	151648	-0.83	0.53	-0.59	-0.01	0.48	0.34	0.81	0.1
151658	151658	0.75	0.53	0.75	0.97	1.2	0.94	1.9	1.49
1518	1518	-1.01	-1.38	1.42	0.51	1.03	-0.52	1.67	0.62
151827	151827	1.93	1.84	1.09	1.24	1.64	2.95	1.92	2.68
151877	151877	0.61	-0.26	0.18	0.77	2.33	0.6	1.13	1.08
151878	151878	-1.11	-1.355	-1.005	-0.53	-0.5	-0.93	-0.465	-1.345
151887	151887	-0.98	-1.15	-0.156667	0.236667	1.73667	-0.586667	-0.0766667	0.353333
1519	1519	-0.593333	-0.256667	0.283333	0.526667	0.113333	0.593333	0.41	0.09
151987	151987	-1.39	-0.03	0.35	0.75	0.47	0.75	0.89	0.25
152	152	-0.47	-0.28	0.82	0.79	-0.55	-0.53	0.26	-0.41
1520	1520	0.005	0.99	1.12	0.615	0.745	0.755	1.735	0.045
152006	152006	-0.035	-0.135	0.045	0.06	0.3	-0.355	0.715	-0.225
152048	152048	1.16	1.395	0.465	0.9	1.34	2.005	1.3	0.775
152100	152100	-0.49	-1.53	-1.03	-0.18	0.25	-2.21	-1.48	-0.57
152137	152137	-0.183333	-0.386667	0.123333	0.153333	0.35	0.31	0.446667	-0.356667
152185	152185	0.01	-0.15	0.55	-0.185	0.75	0.565	-1.165	-0.07
1522	1522	-0.52	0.17	0.435	0.49	0.835	0.725	1.05	0.615
152273	152273	-0.35	0.55	0.49	0.15	1.37	1.2	0.27	0.54
1523	1523	0.1	0.353333	-0.1	0.22	-0.166667	0.573333	0.486667	0.276667
152302	152302	0.15	-0.02	0.34	-2.54	2.07	0.17	1.06	-3.17
152404	152404	0.315	0.37	0.57	0.77	0.685	0.655	0.78	0.885
152485	152485	0.04	0.92	0.51	0.8	0.94	1.18	0.39	0.04
1525	1525	-0.59	-0.035	-0.62	-0.565	-1.51	-0.505	-0.79	-1.635
152503	152503	-1.14	-1.12667	-1.65	-0.97	-3.75333	-1.23333	-1.85333	-2.09
152559	152559	-0.64	-0.17	-0.435	-0.14	-1.53	-1.4	-0.195	-2.08
1528	1528	-1.73	-1.84	-1.27	-1.45	-0.25	-1.67	-0.69	-2.35
152831	152831	1	0.54	0.33	-0.94	3.61	0.84	0.7	1.75
152940	152940	-0.23	-0.04	1.26	0.53	0.71	0.495	2.095	0.35
152992	152992	-0.33	-0.8	-1.1	0.2	-0.07	0.01	-0.93	0.02
153222	153222	-0.095	-0.075	-0.195	0.39	1.055	0.5	0.045	-0.245
153277	153277	-0.82	0.37	0.29	1.24	-0.62	0.58	0.77	0.37
153328	153328	0.31	0.52	-0.04	0.14	0.78	0.93	0.96	-0.15
153339	153339	-1.59	-1.21	-0.33	-0.64	-0.39	0.5	-0.07	-1.73
1534	1534	0.24	0.92	-0.62	0.93	1.61	1.2	0.84	0.86
1535	1535	0.44	1.21	1.14	0.53	0.4	1.2	1.97	-0.08
153546	153546	-0.48	-0.125	-0.415	-0.275	-0.395	0.105	-0.39	-1.025
153561	153561	-1.25	-0.59	0.3	-0.3	-2.08	-1.21	-2.11	-1.89
153562	153562	0.09	0.14	0.33	1.07	1.61	1.59	0.82	0.94
1536	1536	-0.615	-0.155	-0.045	0.37	-0.635	-0.18	-0.31	0.165
1537	1537	0.38	0.23	0.81	-0.18	2.82	1.36	1.46	-0.63
153768	153768	0.33	0.66	0.86	0.74	1.32	1.17	0.91	1.31
153811	153811	-0.52	-0.71	0.01	0	-0.67	-1.15	0.03	-0.78
153830	153830	0.49	0.64	0.03	0.01	2.92	0.37	0.39	1.63
153914	153914	-0.86	0.22	-0.07	-0.04	-1.36	-0.62	-0.09	-0.85
154	154	0.53	0.75	0.8	0.8	0.43	0.75	0.76	0.73
1540	1540	0.21	0.87	0.59	0.73	-1.68	1.48	0.25	-0.24
154007	154007	0.19	-0.01	-0.73	0.18	1.69	0.71	-0.69	-0.03
154091	154091	-2.36	-1.37	-2.23	-1.67	-2	-2.43	-4.27	-2
154215	154215	-0.02	0.36	-0.47	-0.15	-1.24	-2.27	-0.74	-1.16
1543	1543	0.69	0.58	0.74	0.56	0.7	1.22	1.19	1.21
154467	154467	0.28	-0.58	0.4	0.58	1.4	0.41	0.83	0.85
1545	1545	-0.78	-0.356667	-0.77	1.31	0.406667	0.0433333	-0.626667	0.666667
154743	154743	0.19	0.03	0.43	-0.02	-0.46	0.16	0.6	-0.22
154810	154810	0.16	-0.35	-0.11	-0.05	0.71	0.61	0.19	-0.18
154881	154881	-0.04	-0.25	-0.22	0.38	-0.19	0.64	-0.03	-0.1
155061	155061	-2.14	-0.33	0.16	0.13	-0.58	0.02	-0.2	-0.18
155370	155370	-1.1	-0.96	-0.58	-0.64	-0.6	-0.67	-0.66	-1.32
155400	155400	-0.025	-0.1	-0.315	-0.545	-0.195	-0.79	0.36	-1.21
155435	155435	0.42	0.09	0.21	0.4	0.21	0.14	0.04	0.01
1555	1555	0.71	0.4	-0.16	0.44	2.18	0.73	1.3	0.15
1558	1558	0.68	0.76	1.19	1.08	2.01	1.8	1.82	1.02
156	156	0.43	0.66	0.95	0.71	1.45	2.23	0.65	0.75
157285	157285	0.51	0.12	0.75	0.24	2.07	0.76	1.19	1.04
1573	1573	0.28	0.53	0.63	0.16	-0.17	0.24	0.13	-0.66
157503	157503	1.14	0.92	0.58	1.36	2.23	1.11	1.32	1.68
157506	157506	-2.88	-0.72	-0.52	-1.12	-1.63	-0.18	-0.04	-0.65
157567	157567	0.11	1.1	1.44	1.78	4.01	2.14	1.76	2.74
157570	157570	0.235	-0.385	-0.365	-0.125	-0.075	-0.48	-0.355	-0.365
1576	1576	0.91	0.91	1.53	0.62	2.69	2.11	1.75	0.99
157697	157697	0.04	0.19	0.57	0.77	0.61	0.99	1.53	-0.75
1577	1577	-0.34	-1.27	-0.59	-0.74	-2.73	-1.27	-2.13	-2.12
157740	157740	0.02	-0.12	0.31	-0.045	-0.615	0.135	0.565	-0.345
157769	157769	-0.03	-0.15	0.3	0.62	0.52	0.24	-0.62	-0.68
157922	157922	0.605	-0.255	-0.905	-0.765	0.19	-0.035	-0.035	-0.42
158	158	-0.62	-0.38	0.14	0.98	1.13	0.68	0.99	0.76
1580	1580	-1.07	-1.64	-1.44	-1.24	-3.16	-4.28	-0.7	-1.23
158158	158158	0.05	-0.37	0.89	0.62	1.71	0.37	1.24	1.21
1582	1582	0.43	0.28	0.05	0.5	-0.1	0.38	0.57	0.3
158219	158219	0.58	0.72	0.46	0.83	0.59	0.93	1.15	0.81
158230	158230	-1.16	-0.82	-0.425	-0.87	-2.225	-1.845	-1.48	-1.265
158248	158248	-1.02	-0.99	0.22	-0.22	-1.89	-0.33	-0.71	-1.21
158293	158293	-1.09	-0.47	-0.14	-0.43	0.06	-0.12	0.02	-1.39
158295	158295	-0.19	-0.22	0.27	1.32	0.99	0.9	0.99	0.87
158301	158301	-0.76	-0.92	-1.68	-0.57	-2.96	-1.29	-2.01	-2.58
158358	158358	-0.04	-0.33	0.96	0.1	1.25	-0.14	0.79	0.09
158381	158381	-0.49	-1.17	-1.72	0.03	-3.26	-0.05	-1.25	-0.11
1584	1584	0.62	0.145	0.395	0.365	1.72	0.63	0.265	1.295
158402	158402	0.13	0.01	0.46	0.16	0.08	-1.15	0.14	0.29
158405	158405	-0.46	-2.54	-1.14	-0.85	-2.87	-2.27	-1.04	-2.95
158427	158427	-1.67	-2.55	-1.7	-2.04	-3.07	-3.32	-2.35	-2.52
158521	158521	-0.56	-0.48	-0.39	0.23	-2.24	-1.04	-2.81	-1.3
158747	158747	-0.29	0.155	-0.015	-0.035	1.015	0.56	0.895	-0.59
158763	158763	0.81	0.65	0.75	0.93	1.74	1.37	2.17	1.53
1588	1588	-0.75	-0.76	0.335	0.635	0.185	-1.08	0.11	-0.15
159	159	-0.26	-0.54	0.36	0.14	0.59	0.32	0.67	-0.2
159090	159090	0.34	0.24	0.5	0.31	0.7	1.41	0.76	0.92
1592	1592	0.99	0.86	0.37	0.88	1.01	1.24	0.93	0.55
1593	1593	0.45	0.42	0.91	0.88	2.47	1.8	1.38	1.54
1595	1595	0.53	0.62	0.52	0.12	2.47	1.87	1.49	1.02
159963	159963	0.51	-1.79	-1.63	-0.46	-1.18	-2.08	-2.7	0.07
16	16	-1.86	-0.19	-0.37	-0.62	-0.91	-0.82	-1.81	-2.41
1600	1600	-2.1	-1.52	-1.74	-2.86	-5.44	-3.02	-4.14	-4.82
1601	1601	-1.025	-0.26	-0.675	0.385	0.93	0.44	-0.325	0.385
1602	1602	0.225	-0.135	0.15	0.53	0.9	0.06	0.56	0.2
1603	1603	-0.36	-0.26	0.87	0.25	2.06	0.75	1.02	0.69
160335	160335	-0.71	0.79	0.53	-0.18	-1.26	1.08	0.71	-0.94
1604	1604	-0.21	0.72	0.05	-0.13	-0.57	0.47	-0.01	-0.89
160418	160418	-1.5	-0.22	-1.4	-1.25	-2.1	-1.09	-2.44	-5.2
160428	160428	-0.74	-1.52	-0.46	0.14	-1.33	0.04	-1.05	-0.5
1605	1605	-1.52	-0.22	-2.36	-0.33	-0.33	0.21	-1.17	-0.51
160518	160518	-0.965	-1.145	-0.46	-0.79	-1.14	-1.24	-1.215	-0.87
160851	160851	-0.43	-0.275	-0.42	-0.63	-1.12	-1.02	-0.705	-0.895
1609	1609	0.11	0.51	0.46	0.07	1.35	1.14	1.11	0.03
1611	1611	-0.01	0.88	0.57	0.88	1.52	1.88	1.25	0.98
161291	161291	0.21	0.14	0.51	0.35	0.17	-0.23	-0.72	-1.97
1613	1613	0.473333	0.33	0.583333	0.58	0.793333	1.19333	0.856667	0.236667
161357	161357	0.01	0.355	-0.28	0.225	0.46	0.6	0.195	-0.395
1615	1615	0.435	0.12	0.305	0.145	2.395	0.615	0.09	0.805
1616	1616	0.11	-0.305	0.585	1.075	1.355	0.7	0.54	0.465
1618	1618	0.2	0.78	0.49	1.03	-0.14	0.29	0.68	-0.19
162	162	-0.61	0.25	0.62	-0.14	1.01	0.4	0.52	-0.02
162073	162073	-0.413333	0.0166667	0.0233333	0.313333	0.133333	0.92	0.41	0.46
162137	162137	2.57	1.6	2.8	2.16	3.85	2.02	4.34	1.09
1622	1622	0.04	-0.5	0.21	0.01	1.38	0.22	0.9	-0.43
162239	162239	-0.1	-0.46	0.14	-0.35	-0.8	-0.37	0.08	-0.68
162394	162394	0.99	0.69	-0.79	1.17	3.28	0.95	0.22	1.02
162427	162427	0.07	0.02	1.12	0.56	1.85	1.43	1.72	1.56
162963	162963	0.64	0.71	0.32	0.43	2.29	2.57	0.45	0.14
162966	162966	0.16	-0.5	0.84	0.62	2.48	0.86	1.26	1.15
162967	162967	-0.26	-0.42	-1.05	-0.74	0.94	0.44	-0.68	0.64
163	163	1	0.8	0.92	0.39	1.35	0.74	0.4	1.06
163033	163033	1.13	1.4	0.15	1.13	0.91	1.57	1.74	1.24
163227	163227	-0.44	0.42	0.94	0.07	1.39	1.13	1.66	0.38
1633	1633	1.12	0.97	0.3	1.18	2.69	1.48	2.25	1.31
163301	163301	0.76	0.51	0.41	0.03	1.61	0.66	0.14	0.01
1634	1634	0.58	0.59	0.23	0.79	1.69	0.68	0.74	0.6
1635	1635	-0.693333	-0.506667	0.35	-0.166667	-0.673333	-0.0833333	-0.216667	-0.943333
163590	163590	1.03	0.46	-0.01	-0.45	2.03	0.3	0.16	1
163786	163786	0.63	0.06	0.16	0.06	-1.43	-1.17	-0.38	-1.18
1638	1638	0.52	0.01	0.31	0.91	1.7	1.17	1.33	0.74
163859	163859	0.15	0.44	0.97	0.66	0.88	0.67	1.71	1.09
163882	163882	-0.355	-0.44	0.29	0.44	0.205	-0.325	0.67	0.42
1639	1639	-0.69	-0.24	0.86	0.09	1.35	0.29	0.81	0.4
164	164	0.58	0.455	0.75	0.7	1.05	0.945	0.94	1.04
1642	1642	-0.3	0.16	0.04	0.38	1.35	1.06	0.5	-0.05
164312	164312	0.51	1.08	0.64	0.45	0.54	0.73	0.37	0.21
1645	1645	-0.343333	-1.63333	-1.41	-1.02333	1.46333	-0.753333	-0.973333	-0.963333
1646	1646	-0.2175	-1.64	-1.55	-0.9625	1.8425	-0.8075	-0.91	-0.8825
165	165	1.13	0.61	1.23	1.41	3.25	1.16	2.53	1.26
1650	1650	0.23	0.51	1.21	1.12	2.16	1.77	1.93	1.25
165055	165055	0.66	0.675	-0.21	0.51	1.3	0.96	0.42	0.35
1652	1652	-0.135	-0.275	0.425	0.38	1.155	0.44	0.485	0.67
1653	1653	-0.78	0.09	0.13	-0.03	0.82	0.75	0.25	-0.02
165324	165324	0.75	0.83	0.84	0.61	2.38	1.1	1.06	1.22
1654	1654	-0.15	0.01	-0.23	0.87	0.29	-0.34	1.06	-0.14
1655	1655	-1.39	-0.91	-2.65	-0.38	-1.5	-0.64	-1.11	-0.51
1656	1656	-1.74	-0.68	-0.47	-0.56	-2.3	0.22	-2.7	-1.8
1657	1657	0.1	0.44	-0.05	0.33	1.41	0.34	0.69	0.44
1659	1659	0.28	0.51	0.2	0.81	0.4	1.44	1.3	0.78
166	166	-0.14	0.42	0.14	0.11	1.31	1.29	0.76	0.45
1666	1666	-0.78	-1.13	0.34	-0.48	-0.54	-0.33	-0.09	-0.35
166752	166752	0.31	-0.44	0	0.7	-2.13	-1.14	-1.3	-1.57
166824	166824	0.61	0.6	0.31	0.6	2.99	1.4	0.5	0.94
166994	166994	0.2	-2.59	-2.89	-3.34	-6.81	-5.73	-6.53	-3.23
167153	167153	-0.89	-0.44	-0.26	0.82	0.29	-0.7	0.53	-0.07
1672	1672	0.055	0.345	0.185	0.35	1.9	0.97	1.22	0.165
167227	167227	0.69	0.21	0.44	1.24	2.35	0.58	1.99	0.93
1674	1674	-0.07	0	0.56	-0.22	2.26	-0.27	0.58	0.12
1675	1675	-0.14	-0.96	0.84	0.03	1.49	0.39	0.74	1.2
168374	168374	-0.17	0.35	0.5	0.47	2.15	1.62	1.31	0.75
168451	168451	-2.14	-2.36	-2	-1.21	-4.93	-1.64	-1.67	-4.91
168455	168455	-2.13	-0.76	0.52	0.62	-0.61	0.13	1.94	-0.48
1690	1690	0.37	0.4	1.32	0.73	1.18	0.46	1.68	0.95
169166	169166	-0.1	0.47	0.61	0.54	-1.34	-0.44	1.28	-0.16
169200	169200	-0.51	-0.52	-0.36	0.5	-0.56	-0.23	0.42	-0.31
169270	169270	0.59	0.46	0.73	0.7	2.05	1.08	-0.03	0.82
169611	169611	0.52	0.79	-0.42	0.5	2.19	1.27	1.15	0.42
169714	169714	0.16	2.07	0.59	1.03	1.75	2.03	1.15	0.96
169841	169841	-0.27	-0.19	0.6	0.29	1.61	0.86	1.81	0.34
170384	170384	0.09	0.455	0.875	1.275	2.03	0.855	1.2	1.185
170392	170392	-0.49	0.18	0.22	0.1	-0.02	0.79	-0.12	0.25
170463	170463	-0.07	-0.42	-0.015	0.26	1.27	0.655	0.38	0.375
170506	170506	-0.72	0.3	0.5	0.49	0.24	0.1	-1.16	-0.22
170622	170622	-0.2	-0.05	-0.67	0.07	-0.98	0.55	-0.15	-1.95
170626	170626	0.42	0.31	0.95	-0.98	0.21	0.75	0.46	-0.05
170690	170690	1.35	0.14	0.33	0.86	0.63	-0.07	0.83	-0.17
170954	170954	0.71	0.99	1.39	0.86	3	1.49	1	0.76
170958	170958	0.23	-0.42	0.55	1.1	1.89	0.91	1.12	1.25
170960	170960	-0.33	-0.45	-0.37	-0.55	-0.305	-1.415	-1.555	-1.28
171024	171024	-2.17	-1.79	-2.59	-1.54	-0.98	-1.37	-1.63	-1.56
171220	171220	-0.32	-0.13	0.45	0.89	0.32	1.05	0.63	1.09
171546	171546	0.0666667	0.386667	0.406667	0.0733333	1.26333	0.883333	0.806667	0.236667
171558	171558	-0.61	-0.91	0.55	-0.25	2.23	0.51	0.76	0.35
1716	1716	0.445	0.945	0.685	0.635	2.25	1.26	1.27	0.385
1717	1717	-0.61	-0.74	0.73	0.85	1.76	0.07	1.06	1.2
1719	1719	-0.453333	0.246667	0.506667	0.693333	0.944333	0.35	1.13	0.483333
1725	1725	0.06	0.57	-0.28	0.47	1.05	0.74	-0.15	-0.13
1727	1727	-0.92	-0.28	-0.25	-0.39	-1.22	-0.4	0.31	-1.04
1728	1728	0.06	0.07	-0.58	-0.14	1.55	0.54	0.77	0.29
1734	1734	-1.89	-1.42	-1.29	-2.27	-6.29	-2.65	-3.87	-2.48
1737	1737	-0.65	-0.06	-0.05	-1.59	-0.35	0.41	0.06	-2.13
1738	1738	-0.99	-0.75	0.36	-0.58	0.42	-0.13	0.37	-0.64
1739	1739	-1	-0.66	-0.68	-0.4	-0.75	-0.26	-0.69	-1.14
1741	1741	-0.02	0.45	0.71	0.75	1.48	1.05	1.14	1.09
1742	1742	-0.39	2.22	2.69	2.42	1.76	2.06	3.92	3.08
1749	1749	0.68	0.92	0.58	0.7	0.61	2.2	0.99	1
175	175	-2.12	-2.9	-1.81	-2.65	-4.47	-1.16	-3.49	-2.15
1750	1750	-0.47	-2.4	-1.33	-0.87	-6.2	-1.25	-2.68	-1.07
1755	1755	-0.28	0.06	-0.15	0.12	-0.73	-0.27	-1.02	-0.84
1756	1756	-0.22	-0.22	0.42	-0.13	0.87	-0.56	0.5	-0.15
1758	1758	0.58	0.43	0.88	1.19	1.31	0.89	1.13	1.18
1760	1760	0.08	0.04	-0.44	-0.11	1.33	0.78	0.13	-0.03
1762	1762	0.6	0.415	0.445	0.3	1.365	1.285	0.425	0.6
1767	1767	0.135	-1.27	-0.43	-0.71	-1.825	-1.835	-0.89	-0.53
177	177	-0.76	-0.62	-0.09	0.34	0.93	0.12	-0.37	0.05
1774	1774	0.92	2.49	1.7	1.73	3.28	4.14	2.05	1.55
1776	1776	0.58	0.75	1.09	0.7	2.05	2.1	1.87	1.1
1778	1778	-0.23	-0.686	0.524	1.134	1.696	0.362	0.508	1.322
178	178	-0.99	0.25	-0.19	-0.89	-0.33	-0.04	-0.13	-0.91
1781	1781	-0.2275	-0.79	-0.93	-0.4375	-0.7075	-1.0375	-1.325	-0.7325
1783	1783	0.025	0.3725	0.3775	0.695	1.025	1.335	0.985	0.515
1785	1785	-3.24	-1.62	-1.83	-2.64	-3.36	-3.91	-2.5	-2.6
1786	1786	-0.43	0.14	-0.44	-1	-1.84	-0.15	-0.32	-0.22
1787	1787	0.41	1.18	0.89	0.62	2.05	1.79	1.62	1.26
1788	1788	0.63	0.58	1.26	1.02	1.56	1.12	1.63	1.42
1789	1789	1.01	0.37	0.43	0.64	0.88	0.35	0.43	0.73
1793	1793	0.62	0.58	-0.12	-0.06	2.45	0.7	-0.69	0.97
1794	1794	-1.64	-0.99	-2.51	-1.36	-4.14	-2.47	-2.37	-2.25
1797	1797	0.56	0.74	0.44	0.55	2.69	1.26	0.04	0.74
1798	1798	-1.31	-1.39	1.11	0.1	0.68	0.96	-0.39	0.39
1801	1801	-0.14	0.5	0.55	0.32	2.16	1.36	0.86	-0.06
1802	1802	-0.85	-2.33	-2.68	-2.33	-4.44	-4.93	-5.57	-2.99
1803	1803	-1.21	1.14	0.87	1.96	0.31	2	0.43	2.17
1805	1805	-1.1	-0.74	-0.82	-1.92	-0.26	-0.41	-0.24	-2
1806	1806	0.45	-0.395	0.28	1.055	0.84	0.055	0.895	0.75
1808	1808	-2.05	-1.27	-0.53	0.28	-0.34	-0.68	0.33	0.84
1809	1809	1.35	1.41	0.1	2.15	2.16	1.93	1.24	1.55
1810	1810	0.065	-0.075	0.465	0.14	0.265	0.035	-0.08	-0.3
182	182	-0.7	-0.89	-1.59	-0.66	-1.23	-0.58	-2.47	-1.49
1822	1822	-0.32	-0.25	0.56	-0.2	0.58	1.4	0.27	-0.1
1824	1824	-1	0.34	-0.12	0.11	-1.07	0.45	-0.23	-0.25
1827	1827	-0.455	0.965	0.64	0.675	1.075	1.745	1.025	0.93
1829	1829	0.44	0.74	0.49	0.88	0.25	-0.21	0.72	0.63
1831	1831	1.03	-0.64	-1.95	-0.4	1.14	-0.13	-0.76	-1.47
1833	1833	-0.225	0.13	0.495	-0.12	-0.025	-0.215	0.26	-0.705
1836	1836	-0.15	0.71	-0.4	0.66	-0.53	0.37	0.63	-0.28
1838	1838	-0.63	-1.34	-0.01	-0.35	-0.54	0.42	0.11	-1.36
1840	1840	0.28	0.48	0.67	0.69	0.71	0.69	0.93	0.82
1841	1841	0.38	0.23	0.1	0.27	2.41	0.86	1.1	0.78
1842	1842	-1.39	-1.64	-1.34	-0.49	-1.02	-1.03	-1.23	-1.07
1843	1843	-0.3	-0.14	-0.97	0.36	-0.59	-0.4	-0.86	0.6
1844	1844	0.83	1.17	0.52	0.53	-0.76	0.02	0.62	0.46
1845	1845	-0.576667	3.46945e-18	1.08667	0.366667	-1.44	0.133333	0.696667	-0.19
1848	1848	0.113333	-1.33333	-0.72	-0.57	0.736667	-0.716667	-0.273333	-1.03
1849	1849	0.43	1.14	0.98	0.52	1.65	1.83	1.12	0.7
1854	1854	-0.09	0.58	0.53	0.6	1.32	0.89	0.87	0.66
1856	1856	0.61	0.44	0.33	0.67	0.99	1.12	1.31	0.41
1857	1857	-0.14	-0.605	-0.435	-0.34	1.03	-0.095	0.01	-0.275
1859	1859	-0.55	0.14	0.42	-0.06	-0.14	0.4	-0.48	-0.49
1861	1861	-0.45	0.103333	0.596667	0.786667	0.683333	0.36	0.93	0.706667
1869	1869	0.74	0.84	1.09	1.31	2.26	1.14	0.8	1.54
1871	1871	0.25	0.47	0.65	0.72	0.46	0.36	0.95	0.77
1874	1874	0.57	0.75	0.97	0.5	1.72	1.51	1.48	0.5
1879	1879	-0.39	-0.27	-1.96	-0.68	-0.035	0.2	-0.77	-0.68
1880	1880	-0.55	0.37	-0.29	0.24	-0.98	-0.29	-0.59	-0.99
1889	1889	0.295	0.795	0.665	1.05	1.26	0.955	1.225	1.205
189	189	0.03	2.48	3.09	3.03	-0.52	4	3.09	2.77
1891	1891	-0.0333333	-0.103333	0.203333	0.113333	0.97	1.00667	0.54	0.18
1892	1892	-0.43	-0.2	0.9	0.15	1.85	1.23	1.07	0.26
1893	1893	-0.4	0.33	0.64	-0.04	2.85	0.92	0.73	0.25
1896	1896	0.24	0.23	0.62	0.01	0.11	-0.23	0.26	-0.02
19	19	-0.95	-0.965	-0.14	0.12	-1.19	-1.905	-0.07	-0.66
1902	1902	0.17	0.85	0.07	1.25	0.81	2.52	0.66	0.15
1909	1909	0.12	1.075	2	1.21	1.115	1.415	2.005	1.325
191	191	-1.45	-1.505	-0.655	-0.18	-1.225	-2.14	-1.29	-0.79
1910	1910	0.825	1.67	0.485	1.225	0.58	2.085	0.96	0.88
1912	1912	0.33	0.85	1.02	1.21	1.98	1.02	1.84	1.2
1915	1915	0.72	-0.22	-0.02	0.92	2.01	0.5	1.17	0.99
192137	192137	-0.31	-0.415	-0.26	-0.135	0.71	-0.005	-0.425	-0.22
192286	192286	0.24	0.12	-0.11	0.41	1.66	-0.28	1.18	-0.22
1936	1936	0.395	0.085	0.415	0.73	1.7	0.935	1.145	1.32
1937	1937	-0.64	0	-2.39	-0.02	-3.16	-0.25	-1.7	-2.72
1938	1938	-0.44	-0.46	0.65	0.69	2.04	0.32	1.65	2.09
1942	1942	-0.88	-0.75	0.26	0.21	-0.87	0.23	0.24	-0.16
1947	1947	0.11	-1	0.005	-0.17	1.73	-0.65	1.06	-0.19
1948	1948	0.58	0.705	-0.435	1.835	1.775	1.195	2.315	1.13
1951	1951	-1.42	-0.66	-0.51	-1.05	-4.55	-2.44	-2.06	-3.11
1953	1953	-1.34	-0.58	-1.315	-0.425	-1.97	-0.425	-1.23	-0.685
1956	1956	-0.856667	0.166667	-0.18	-0.886667	-1.59667	-0.16	-0.223333	-2.09333
1958	1958	1.51	0.66	0.67	0.85	2.76	1.56	0.18	0.77
195827	195827	0.16	0.11	0.83	0.66	1.13	0.66	0.33	0.64
1960	1960	0.07	0.94	-0.83	0.57	0.91	1.37	0.66	0.19
1962	1962	-1.8	-0.89	-2.31	-1.25	-2.84	-1.15	-2.56	-3.73
196383	196383	-1.67	-1.19	-1.62	-0.84	-2.95	-2.13	-3.19	-3.47
1964	1964	-1.2	-0.65	-0.15	0.1	-0.03	0.16	0.31	-0.14
196410	196410	0.67	1.58	0.34	0.95	1.44	1.77	0.7	1.31
196441	196441	0.825	0.525	0.505	0.5	0.24	0.505	0.58	0.225
196463	196463	0.57	0.25	-0.28	1.2	2.29	1.55	1.55	0.18
196472	196472	0.01	0.27	0.75	-0.09	-0.25	-0.41	0.73	-0.28
196483	196483	-1.425	-0.965	-0.37	-0.525	-1.305	-0.49	-0.52	-1.155
1965	1965	0.156667	-0.186667	-1.09333	-0.3	-0.203333	-0.0233333	0.336667	-0.45
196513	196513	-2.01	-0.93	-1.6	-1.83	-5.63	-3.47	-1.5	-4.77
196527	196527	0.39	0.383333	-0.13	0.263333	1.74333	0.7	0.55	0.736667
196528	196528	-1.25	-1.5	-0.8	-0.85	-1.96	-2.49	-1.23	-2.45
196740	196740	-1.43	-0.85	-1.22	-1.92	-3.67	1.73	-0.99	-1.89
1968	1968	0.0075	-0.495	-0.0425	0.3675	1.565	0.125	0.46	0.755
1969	1969	-0.13	0.28	-1.03	-1.88	0.59	-0.03	0.65	-0.05
197131	197131	0.045	0.18	0.515	0.055	0.625	1.12	0.425	0.48
1973	1973	-0.155	-0.165	1.09	0.73	1.57	0.445	1.575	1.305
197336	197336	0.85	0.69	0.69	-0.23	2.45	1.15	0.47	1.15
197370	197370	0.57	0.175	0.6	0.445	1.63	1.535	0.765	0.875
1974	1974	1.22	0.245	0.37	0.355	0.405	0.64	1	0.47
1978	1978	-0.045	0.47	0.57	1.055	1.46	1.19	1.155	1.185
1979	1979	-0.38	-0.92	-0.87	0.03	0.16	0.83	0.13	-0.03
1981	1981	-0.57	-0.04	0.33	0.31	0.72	1.24	0.58	0.5
1983	1983	0.17	0.2	0.805	0.545	1.37	1.21	1.365	1.07
1984	1984	-0.625	-0.17	0.165	0.28	1.275	0.575	0.295	0.92
199	199	-1.48	-2.1	-2.06	-1.71	-0.14	-2.54	-2.07	-1.88
1992	1992	-0.995	-0.255	0.295	-0.255	-0.82	0.485	0.46	-0.685
1993	1993	-0.34	-0.41	0.12	0.75	1.8	0.16	0.6	0.91
1997	1997	-0.905	-0.5	-0.37	-0.29	-0.075	-0.28	-0.485	-0.945
199745	199745	-0.35	-0.21	-0.16	0.325	0.285	0.39	0.46	0.73
1998	1998	-0.33	-0.64	-0.52	-0.45	0.28	-0.3	0.24	-0.98
199870	199870	-1.99	-1.49	-1.45	-2.08	-5.21	-4.74	-4.47	-2.7
2	2	-2.75	-2.48	-1.87	-1.13	-0.9	-1.87	-0.12	-1.81
2000	2000	0.195	0.72	0.355	0.725	0.375	0.815	-0.03	0.285
200081	200081	0.26	0.03	0.3	0.59	0.28	0.9	1.76	0.81
200162	200162	1.06	0.57	0.03	0.56	1.88	1.8	0.56	1.26
200185	200185	0.34	0.47	0.52	0.68	2.79	1.37	0.96	1.03
2002	2002	-0.475	-0.025	0.285	0.995	1.215	0.71	-0.475	1.015
200316	200316	-0.64	-0.34	1.13	-0.17	0.08	-0.43	0.56	-0.13
2004	2004	0.506667	1.61667	0.9	0.79	1.64	1.69	0.846667	0.573333
200403	200403	0.67	1.11	0.41	1.26	1.4	1.39	2.08	1.35
200539	200539	-0.61	0.16	-0.24	-0.01	-1.26	0.64	-0.58	-0.65
200576	200576	-0.055	1.5	0.705	0.595	-0.915	0.88	-0.33	-0.695
2006	2006	-3.62	-1.88	-3.4	-0.63	-3.07	-2.07	-2.96	-1.01
200734	200734	-0.79	-0.68	-1.22	0.03	-2.86	-0.76	-1.37	-1.03
200894	200894	0.2	0.46	0.47	0.03	-0.43	2.02	-1.21	-0.67
200916	200916	0.53	-0.57	-0.03	1.24	2.14	0.44	0.95	0.65
200933	200933	0.29	-0.37	0.72	0.38	0.77	1.69	1.32	0.81
2010	2010	-0.07	0.23	-0.15	0.61	-1.15	0.29	-1.09	-0.73
2011	2011	1.1	0.92	-0.47	-0.82	2.21	0.64	-0.62	0.71
201134	201134	0.82	-0.2	-0.49	0.43	-0.95	-0.14	-1.33	-0.13
201161	201161	1.18	0.81	-0.29	-4.89	3.17	1.11	0.49	0.85
201163	201163	0.65	0.65	1.26	1.06	0.97	1.95	0.99	2.2
2012	2012	-0.46	0.235	-0.2	0.795	1.04	-0.03	1.12	0.415
201252	201252	0	-0.59	0.25	0.07	1.34	0.59	0.47	-0.23
201254	201254	0.14	-0.4	0.49	-0.46	1.17	-0.06	0.95	0.14
201305	201305	0.16	0.71	0.46	0.24	1.04	1.56	0.8	-0.28
2014	2014	0.34	-0.5	0.18	0.95	2.06	-0.06	0.68	0.52
201562	201562	0.9	0.8	0.06	-1.1	2.8	0.97	0.06	1.37
201595	201595	-0.53	-0.08	1.12	0.23	1.14	0.22	0.45	-0.34
201626	201626	1	0.95	-1.11	-1.69	2.44	-0.4	-1.84	0.86
201627	201627	-1.23	-3.17	-3.21	-1.48	-1.52	-0.82	-2.84	-1.47
201895	201895	0.365	-0.19	-0.53	-0.61	1.895	0.275	-0.225	0.265
2019	2019	1.12	0.48	1.55	0.64	2.62	1.03	0.89	1.36
201965	201965	-1.26	-1.09	-0.76	-2.26	-4.13	-1.14	-2.7	-4.54
202	202	-0.58	-0.89	-0.71	-1.84	-0.05	-0.32	-0.47	-1.75
202018	202018	0.64	0.28	0.85	0.61	1.38	1.42	0.73	0.17
202052	202052	0.9	0.35	0.28	-1.26	1.98	0.73	-0.25	1.97
2021	2021	-0.21	1.34	0.44	-0.41	0.01	1.36	0.35	-0.33
2023	2023	-0.68	-0.07	1.09	1.3	2.315	0.825	1.575	1.155
202347	202347	0.993333	0.676667	-0.716667	-0.173333	1.82333	-0.193333	-0.426667	0.743333
2026	2026	0.835	2.225	2.045	2.985	2.655	2.755	2.28	3.39
2027	2027	-0.89	0.32	1.36	0.84	-0.18	1.03	0.63	0.73
2028	2028	-0.12	-1.11	-1.24	-0.74	-1.58	-2.91	-1.49	-1.57
203	203	-1.44	-1.09	-1.5	-1.2	-0.86	-2.02	-0.94	-1.2
2030	2030	-1.85	-1.99	-0.73	-1.61	0.23	-0.91	0.01	-0.04
203054	203054	-0.82	-1.29	-1.89	-1.92	-2.44	-4.55	-4.61	-5.57
203068	203068	0.29	-0.235	0.295	0.765	2.82	0.385	0.95	0.805
203069	203069	-2.72	-1.85	-1.58	-2.14	-1.61	-0.95	-3.97	-2.11
203107	203107	-0.78	-0.185	-0.625	-0.415	-1.485	0.025	-0.2	-1.05
203228	203228	0.86	0.39	1.15	0.95	0.7	0.22	1.42	1.38
203259	203259	-2.26	-1.3	-2.04	-1.76	-3.8	-3.59	-3.28	-1.44
2033	2033	0.31	0.56	0.9	0.8	0.13	0.72	0.66	0.54
2034	2034	-0.935	-0.82	-0.11	1.1	1.055	0.03	-0.19	0.84
203411	203411	-0.28	0.89	0.26	0.49	1.1	0.52	1.01	-0.35
203414	203414	0.78	1.22	0.99	1.03	0.36	0.82	1.16	1.25
2035	2035	0.99	1.11	1.03	1.24	1.97	1.44	1.91	1.84
203523	203523	1.11	0.54	1.1	1.1	1.97	1.8	1.04	1.34
203547	203547	-1.57	-0.13	-0.43	-0.33	-1.12	-0.55	-0.19	-0.92
2036	2036	0.076	0.446	0.442	0.18	0.914	1.104	0.912	0.388
2037	2037	-0.695	-0.48	-0.26	-0.865	-1.56	-1.64	-0.27	-2.23
2039	2039	1.09	0.89	0.81	1.22	1.02	1.31	1.15	1.42
204	204	-0.53	0.78	-0.15	-0.15	-1.4	0.31	-0.3	-1.87
2040	2040	-0.426667	-0.71	0.243333	-0.26	1.26667	-0.173333	0.686667	-0.236667
2041	2041	-2.71	-0.22	-0.3	-0.45	-1.95	-1.25	-2.97	-1.9
2044	2044	0.35	0.44	0.91	0.63	1.48	0.74	0.14	0.67
2047	2047	-0.04	-0.87	-0.95	-1.02	-2.76	-1.24	-2.67	-1.31
2048	2048	-0.245	0.36	-0.325	-0.895	0.39	0.145	0.57	-0.05
2052	2052	0.62	0.48	0.56	1.07	0.71	1.83	1.12	1.14
2053	2053	1.61	0.82	0.71	0.87	3.41	1.31	2.02	1.42
205327	205327	-0.95	-0.82	-0.95	-0.37	-1.8	-0.1	-1.47	-0.83
2054	2054	-1.06	-0.91	-1.97	-0.57	-0.65	0.32	-1.03	-3.27
2057	2057	0.11	0.18	-0.94	-0.06	1.28	1.05	-0.43	0.15
205717	205717	-0.52	-0.41	-0.25	0.04	-0.11	0.02	-0.34	-0.71
2058	2058	0.065	0.155	0.28	0.395	1.475	1.32	1.04	0.55
2059	2059	-2.14	-1.93	-1.69	-1.39	-3.5	-1.52	-3.1	-1.75
2060	2060	0.265	0.405	0.665	0.895	1.005	0.645	0.755	1.27
2063	2063	0.306667	0.0266667	0.603333	-0.153333	1.97	0.68	1.00667	0.38
206338	206338	0.86	-0.05	-0.56	0.31	0.19	-0.17	-0.2	0.68
206358	206358	-1.26	-1.47	-1.75	-0.6	-2.45	-1.78	-0.56	-1.14
2064	2064	0.39	0.055	-0.21	0.07	0.895	0.15	1.595	-0.235
2066	2066	-0.51	0.36	-1.66	0.03	-0.39	0.29	-0.02	0.05
2067	2067	-0.01	0.18	-0.36	-0.67	-0.44	-1.17	-0.59	-2.69
2068	2068	-0.03	0.4	0.06	0.535	0.72	1.105	0.385	0.825
2070	2070	-1.33	-0.65	-0.37	-0.62	-1.25	-0.32	-0.84	-0.48
207063	207063	-1.43	-0.16	0.7	-0.61	-1.25	0.26	-1.49	-1.26
2071	2071	-0.23	0.52	0.77	0.53	1.6	1.76	1.62	1.65
2073	2073	-0.475	-0.225	0.57	0.095	0.365	0.94	0.965	-0.015
2074	2074	-2.14	-2.32	-1.98	-2.52	-6.56	-3.55	-3.68	-2.94
2079	2079	-1.28	-1.34	-0.48	-0.37	-1.68	-0.79	0.01	-1.34
2091	2091	-0.6	-0.51	0.28	0.43	-0.34	-0.3	-0.55	-0.1
2099	2099	-0.595	1.21	0.195	-0.285	-1.175	1.35	0.215	-1.01
210	210	-2.05	-1.81	-1.93	-1.73	-5.88	-4.05	-2.61	-2.94
2101	2101	0.07	0.41	0.65	-0.02	0.22	0.04	0.4	0.06
2108	2108	-0.385	-0.675	-0.23	-0.325	0.45	0.32	0.18	-0.435
2109	2109	1.39	1.04	0.23	0.6	0.54	1.97	0.42	1.05
211	211	0.47	0.15	0.51	-0.2	2.11	0.7	1.76	-0.7
2113	2113	0.48	-0.47	1.27	1.2	1.54	0.53	2.01	0.97
2114	2114	-0.92	-0.18	0.1	-0.49	-2.1	0.29	-2.9	0.55
2119	2119	0.45	1.52	0.21	1.81	2.15	1.97	1.31	1.46
212	212	0.24	-0.81	0.12	0.63	1.82	1	0.9	0.4
2120	2120	-0.075	-0.135	-0.08	0.765	-0.455	0.375	-0.395	-0.915
2122	2122	0.05	-0.19	0.84	0.605	1.025	0.835	0.915	0.835
2124	2124	-1.42	-0.18	0.56	0.57	-0.35	0.26	0.24	1
2130	2130	-0.223333	-0.123333	-0.0666667	-0.16	-0.06	0.0966667	0.296667	-0.876667
2131	2131	0.485	1.2575	-0.0725	0.76	1.9275	1.6825	0.645	0.81
2132	2132	-0.62	0.12	-1.1	0.21	-1.79	0.21	-1.11	-1.02
2135	2135	-0.24	0.37	0.43	0.57	0.44	0.32	0.44	0.54
2137	2137	0.24	0.22	0.42	0.75	1.89	0.58	1.11	0.88
214	214	-2.2	-1.73	-0.46	0.96	-1.84	0.25	0.21	-0.21
2140	2140	0.09	-0.23	-0.263333	0.203333	-1.00667	0.0766667	-0.366667	-0.923333
2146	2146	0.41	0.13	0.89	0.66	2.13	0.64	0.99	0.6
2149	2149	-0.36	-0.01	0.51	-0.52	2.65	1.31	1.19	0.2
215	215	0.11	0.74	0.71	0.17	0.2	1.55	1.48	-0.01
2150	2150	0.95	0.85	0.74	0.92	0.97	0.88	1.1	0.98
2152	2152	1.21	1.06	0.61	0.53	2.93	2.79	1.86	1.36
2157	2157	0.14	0.41	0.01	0.94	1.08	0.66	1.65	0.27
2159	2159	-0.15	0.11	-0.42	-0.85	-0.45	0.97	-0.1	-0.04
216	216	-1.87	-2.8	-0.51	-3.04	-1.74	-1.95	-0.87	-1.35
2162	2162	-0.11	0.14	0.31	0.38	0.94	0.97	1.15	0.8
2166	2166	-1.16	-1.57	-1.71	-0.83	-3.78	-1.9	-1.6	-2.38
2167	2167	-2.00333	-3.01333	-2.53333	-0.793333	-0.793333	-3.36333	-2.23333	-0.976667
217	217	-0.29	0.05	-0.15	-0.35	-0.07	0.22	-0.36	-0.41
2170	2170	-1.11	-2.02	-0.54	2.17	1.3	-0.97	-0.03	2.55
2171	2171	-0.68	-2.46	-1.79	-1.4	1.51	-1.5	0.59	-2.33
2173	2173	0.27	0.62	0.16	0.2	0.68	0.28	0.38	0.42
2176	2176	0.91	0	0.53	0.73	0.54	1.08	0.32	1.37
2180	2180	-1.15	-0.855	-0.255	-1.125	0.27	-0.195	0.225	-1.365
2181	2181	-0.22	-0.0533333	0.323333	0.62	1.22667	0.14	0.616667	0.206667
2182	2182	0	1.23	0.78	1.43	1.24	1.73	1.99	1.48
2184	2184	0.355	0.05	0.555	-0.41	1.595	1.36	0.815	-0.355
2186	2186	-0.395	-0.045	0.29	0.7	0.625	1.14	0.29	-0.01
2189	2189	0.42	0.46	0.59	1.05	0.88	0.7	1.61	1.32
219	219	0.7125	0.94	1.0275	0.6575	1.735	1.715	1.8625	0.7475
2191	2191	0.185	1.085	0.9	0.9	1.29	2.035	1.055	1.3
2192	2192	-0.68	0.385	0.24	1.32	1.37	1.255	0.86	1.295
219285	219285	-2.43	-0.61	0	0.46	-1.07	-0.8	0.03	0.23
2193	2193	0.44	0.76	1.09	0.82	0.47	1.56	2.05	1.51
219404	219404	-0.215	-0.85	-0.14	0.575	0.865	-0.98	0.165	-0.14
2195	2195	-0.62	0.06	-0.66	0.28	-2.56	-0.18	-2.02	-2.08
219541	219541	-0.34	0.27	0.2	-0.71	-0.29	-0.57	-0.18	-0.51
219654	219654	-0.37	-0.16	0.05	-0.45	0.67	0.26	0.18	-0.29
2197	2197	1.05	0.29	0.46	1	1.93	1.01	1.1	0.77
219743	219743	-0.19	-0.93	0.06	-0.47	0.48	0.19	0.17	-0.44
219771	219771	-0.22	0.54	0.905	0.475	2.055	0.8	1.2	0.925
219790	219790	0.86	0.76	0.43	0.41	2.18	0.37	0.62	1.19
219899	219899	-1.05	0.03	-0.09	0.32	0.23	0.41	0.37	-0.5
2199	2199	-1.525	-0.745	-0.5	-0.02	1.045	0.055	-0.235	-0.115
219902	219902	-0.09	0.49	0.21	0.41	-0.81	0.6	0.3	0.26
219927	219927	-0.16	0.23	1.08	0.29	1.77	1.24	1.62	0.4
219988	219988	-0.45	-0.67	-0.37	0.28	1.44	-0.67	0.42	-0.84
220	220	-1.82	0.08	-0.07	0.18	-0.65	0.71	-0.3	0.18
2200	2200	-0.405	0.305	-0.69	0.545	1.47	1	-0.825	0.58
220002	220002	0.03	0.82	0.6	0.14	1.54	2.39	0.49	0.37
220042	220042	-0.22	0.9	0.44	0.2	-0.3	0.76	0.53	-0.38
220074	220074	0.91	0.71	1	1.04	1.4	1.41	2.45	1.97
220108	220108	0.52	0.94	0.72	0.87	1.05	0.83	1.04	1.03
220164	220164	0.49	0.44	0.02	0.54	-0.07	0.58	0.15	0.14
2202	2202	-2.15	-2.08	-0.79	-0.01	-0.61	-1.63	-0.19	-0.29
220323	220323	0.55	-0.21	-0.1	-0.55	0.25	0.79	0.8	-0.13
2207	2207	-1.81	-0.51	-0.58	0.59	0.42	-0.47	0.8	0.78
2209	2209	0.39	0.58	-0.49	-0.41	-0.67	-0.92	-0.56	-1.49
220906	220906	-0.09	0.11	0.71	0.53	1.52	0.74	1.11	0.58
220963	220963	0	0.31	0.74	0.57	1.62	0.57	1.16	0.64
220988	220988	-0.205	0.085	0.205	0.165	0.79	-0.095	0.61	0.03
221	221	0.21	0.53	0.81	1.02	1.64	1.54	1.24	1.21
221035	221035	-2.11	-0.79	-1.71	-1.67	-2.6	-0.66	-1.89	-4.23
221037	221037	0.91	0.4	0.54	0.51	2.11	0.01	1.28	0.34
221079	221079	-1.25	-0.04	-1.11	-0.06	-3.77	-1.2	-1.31	-2.49
221143	221143	0.14	-0.07	0.31	0.11	0.35	0.96	1.34	-0.05
221154	221154	-3.21	-2.48	-1.33	-1.37	-3.47	-3.27	-1.54	-4.9
221264	221264	0.06	0.86	0.55	0.81	0.97	0.99	0.88	1.07
221395	221395	0.49	0.25	-0.015	-0.105	1.475	0.745	0.215	0.3
2214	2214	-1.1	0.01	-0.33	-0.55	-2.6	-1.63	-2.85	-1.69
221409	221409	0.6	0.57	-0.07	0.33	-0.24	0.64	0.4	-0.06
221443	221443	0.775	0.335	0.23	0.08	2.16	1.115	0.865	1.22
221477	221477	-0.26	-0.16	0.18	0.35	0.85	0.55	0.98	0.47
221491	221491	0.43	0.17	0.18	1.03	0.49	0.99	0.29	0.15
2215	2215	-1.1	0.01	-0.33	-0.55	-2.6	-1.63	-2.85	-1.69
221656	221656	-0.08	-0.34	-0.14	0.21	0.68	0.06	-0.13	0.16
2217	2217	-0.38	-0.196667	-0.21	0.376667	0.183333	0.296667	-0.153333	0.486667
221756	221756	0.46	-0.02	0.58	0.04	1.13	0.82	1.35	0.1
221785	221785	0.18	-0.89	-0.95	0.13	-0.48	-1.05	-0.51	-0.37
221814	221814	0.67	0.54	1.03	1.58	0.3	0.83	1.7	2.11
221830	221830	0.55	0.59	0.7	0.83	1.3	0.84	1.3	1.34
221895	221895	0.74	0.27	0.18	0	2.71	1.41	0.36	0.62
221927	221927	-0.95	-0.5	-1.57	-1.13	-3.18	-2.43	-2.93	-3.64
221935	221935	-0.11	0.205	0.34	0.265	-1.3	0.61	0.595	-0.41
221981	221981	1.36	0.84	1.01	0.88	0.39	1.2	1.41	2.19
222068	222068	0.15	0.14	0.346667	0.123333	0.97	0.91	0.766667	0.05
222070	222070	-1.06	-2.17	-1.7	-1.6	-2.45	-1.81	-2.42	-0.47
222161	222161	0.24	0.11	0.46	1.59	3.23	1.41	3.01	1.68
222166	222166	-0.47	-1.76	-0.58	-0.49	0.04	-0.85	-0.16	-0.65
222171	222171	0.175	0.33	-0.37	0.31	0.785	0.61	0.41	0.875
2222	2222	-0.91	0.09	0.45	0.28	0.95	0.99	0.13	0.1
222255	222255	-0.673333	-1.02333	-1.08	-1.49333	-1.75	-2.22667	-1.32	-1.72
2224	2224	0.3	-0.28	1.58	0.74	2.47	0.67	1.75	1.12
222643	222643	0.67	0.19	0.12	-0.33	0.74	-0.405	0.435	0.03
222658	222658	0.65	0.73	0.425	0.485	2.79	1.12	0.275	1.07
222663	222663	0.01	-0.38	0.51	0	0.28	0.19	1.46	0.66
222698	222698	0.135	0.545	0.455	-0.15	-0.83	0.18	0.83	-0.465
222865	222865	-0.25	0.08	0.28	0.5	0.49	0.68	0.38	0.47
223	223	0.01	-1.13	-0.59	-0.01	2.19	0.33	0.86	0.2
2230	2230	0.615	0.625	0.19	0.51	2.695	1.515	0.895	0.98
223082	223082	-0.69	-1.07	0.28	0.72	0.28	0.3	0.6	-0.07
223117	223117	0.36	-0.01	-0.22	1	0.47	0.46	-0.11	1.12
2235	2235	0.16	0.405	0.67	-0.015	0.115	0.53	0.255	0.435
2237	2237	-0.24	-0.37	-0.34	0.34	-0.53	0.09	1.22	-0.41
224	224	-1.16	-0.81	-0.81	-1.25	-2.34	-0.43	-1.78	-1
2243	2243	0.375	-0.005	0.265	0.815	1.805	0.75	1.03	0.815
2244	2244	0.78	0.58	1.18	0.78	1.8	2.04	0.98	2
2247	2247	0.08	1.615	0.39	1.815	1.175	1.9	2.325	1.49
2250	2250	0.84	-0.65	-1.1	0.94	0.77	0.17	1.03	-0.78
2252	2252	0.37	-0.03	0.95	1.54	2.12	1.67	1.3	0.6
2257	2257	0.41	0.46	0.39	0.82	2.54	1.14	0.71	0.89
2259	2259	0.82	0.765	0.53	0.92	1.305	1.37	1.58	0.61
226	226	0.3	0.57	0.703333	0.906667	2.71667	1.32333	1.44667	1.11
2260	2260	0.475	1.025	0.16	0.865	2.37	2.01	0.63	1.245
2262	2262	0	0.63	0.66	0.6	-0.42	0.19	0.49	-0.12
2263	2263	0.05	0.09	-0.15	0.23	-1.34	-0.71	-0.53	-1.17
2264	2264	0.34	-0.04	0.61	-0.1	1.71	0.48	0.49	-0.1
2271	2271	-0.22	-0.24	-0.76	0.03	1.01	0.6	0.07	-0.92
2273	2273	-1.82	-1.69	-1.655	-0.8	0.36	-0.885	-2.125	-0.925
2274	2274	-1.81	-1.01	-0.06	0.44	-0.33	0.23	-0.31	-0.53
2275	2275	0.41	-0.1	0.62	1.75	1.23	0.95	0.83	2.15
2277	2277	0.43	-0.59	-0.23	-0.25	-0.53	-0.77	-1.19	-1.4
22794	22794	-0.34	-0.34	0.46	0.03	0.45	0.55	0.71	0.1
22795	22795	-0.27	-0.25	0.36	-0.86	2.16	0.8	1.1	-2.11
22796	22796	0.35	0.52	0.86	0.57	1.07	0.53	0.72	0.86
2280	2280	-1.02	-0.9	0.75	0.32	1.97	0.07	1.18	0.55
22800	22800	-0.81	-0.56	-0.08	0.23	0.36	0.2	-0.5	0.11
22803	22803	-0.97	-1.01	0.24	0.46	-0.57	-0.68	0.76	-0.46
22808	22808	0.0433333	0.253333	0.0133333	-0.106667	0.38	0.46	0.633333	-0.393333
22809	22809	-0.755	-0.81	-0.14	0.095	-0.34	0.075	0.39	0.725
22822	22822	0.745	0.54	-0.48	-0.635	0.72	1.35	-2.045	-1.255
22823	22823	0.41	0.08	0.745	0.595	1.43	1.035	1.445	0.405
22826	22826	-0.795	-0.49	-0.14	-0.155	0.24	0.11	-0.02	-0.575
22827	22827	-0.37	-0.1	1.43	0.31	2.44	0.97	2.2	1.54
22828	22828	0.35	0.03	0.92	0.46	0.93	0.63	1.13	0.02
22834	22834	0.396667	0.22	0.213333	0.346667	0.6	0.673333	0.4	-0.166667
22836	22836	0.45	0.76	0.78	1.08	1.75	1.53	1.03	0.94
22837	22837	-0.176667	-0.416667	-0.403333	-0.02	0.77	-0.213333	0.303333	-0.583333
22838	22838	-0.49	-0.28	-0.24	0.05	0.42	0.13	0.72	-0.49
22843	22843	-1.09	-0.2	1.01	-0.51	-0.9	-0.05	-0.29	-0.89
22846	22846	-0.305	-0.21	0.155	0.25	-1.065	-1.035	-0.535	-0.91
22847	22847	0.02	0.21	0.34	0.23	0.93	0.86	1.03	0.42
22848	22848	0.36	-0.07	0.2	0.18	0.46	0.75	0.02	-0.1
22850	22850	0.39	0.935	0.395	0.735	0.585	0.635	-0.39	0.36
22854	22854	-3.21	-1.45	-1.9	-2.67	-5.85	-6.38	-5.38	-3.29
22858	22858	0.29	0.3	0.79	0.24	1.57	1.21	0.75	0.95
2286	2286	0.815	1.06	1.26	1.07	1.605	2.13	1.36	1.52
22862	22862	0.07	1.04	0.32	0.27	-0.69	0.82	1.31	0.09
22866	22866	0.37	0.04	0.65	0.85	0.31	0.69	0.67	0.88
22868	22868	-0.93	-1.59	-0.28	-1.13	-2.9	-2.85	-1.97	-2.43
22869	22869	-2.57	-1.555	-1.935	-1.83	-5.4	-4.3	-4.395	-4.855
22870	22870	0.3	0.88	-0.48	0.58	0.7	1.44	0.13	0.76
22872	22872	-0.15	0.126667	-0.246667	-0.0266667	1.69333	0.646667	0.126667	-0.153333
22873	22873	0.4625	0.62	0.3775	0.835	1.575	0.715	0.9575	0.43
22875	22875	-0.71	-0.76	-1.22	-0.61	-0.32	0.57	-0.33	-1.63
22876	22876	-1.23	-0.61	-0.15	-0.05	0.41	-1.01	0.02	-0.88
22877	22877	0.04	0.44	0.63	1.02	0.53	1.15	1.27	-0.02
22878	22878	0.03	-0.04	0.93	-0.26	0.2	0.06	0.17	-0.36
22879	22879	-0.18	-0.2	-0.32	-1.55	-1.63	-0.56	-0.38	-1.39
2288	2288	-0.31	-0.05	1.27	0.09	1.27	0.73	0.84	-0.35
22880	22880	1.16	3.46	1.27	1.44	2.89	4.09	1.24	-0.32
22881	22881	0.45	0.43	-0.325	1.005	1	0.945	1.1	0.895
22883	22883	-1.15	0.535	-0.195	0.15	-0.86	1.02	-0.265	-0.08
22885	22885	-0.35	-0.23	0.31	0.25	1.15	0.17	0.86	0.43
22887	22887	0.13	0.11	0.12	-0.23	-0.43	-1.47	0.48	-0.71
22888	22888	-1.74	-1.04	0.89	-0.22	0.46	-0.57	1.53	-0.46
2289	2289	-0.08	-0.23	0.24	-0.46	0.36	0.33	0.02	0.5
22894	22894	0.49	0.29	-0.07	0.32	0.84	0.41	0.79	0.09
229	229	-0.31	-0.1	0.05	0.04	0.94	0.11	0.4	-0.42
22902	22902	-0.11	-1.57	-0.97	-1.28	-3.28	-1.62	-1.08	-1.78
22903	22903	-1.79	-2.76	-2.37	-1.6	-4.32	-3.84	-3.06	-4.51
22904	22904	0.15	-0.14	1.41	0.51	1.07	0.66	0.96	0.57
22906	22906	-0.04	-0.41	0.21	-0.2	1.15	0.53	0.27	0.2
22907	22907	0.28	0.59	0.56	0.1	0.13	0.49	0.19	0.23
22908	22908	-0.95	-0.05	0.09	-0.22	0.32	0.4	0.59	-0.52
22909	22909	0.195	0.34	-0.31	-0.225	-0.845	0.375	-0.355	-0.695
22913	22913	0.19	-0.29	0.34	1.44	2.59	0.73	1.44	1.27
22914	22914	-1.76	-0.98	-1.33	-1.15	-2.98	-4.36	-2.55	-2.77
22916	22916	-0.193333	0.363333	-0.09	0.49	1.06	1.05667	0.87	-0.0533333
22919	22919	-0.79	-0.526667	0.253333	0.283333	-0.156667	0.313333	0.123333	-0.03
22920	22920	-0.22	0.25	-0.32	-0.09	0.68	-0.17	0.64	-1.02
22925	22925	-0.66	-0.44	-0.33	-0.0933333	-0.433333	-0.826667	0.07	-0.603333
22926	22926	-1.11	-0.475	-0.125	-0.285	-0.995	-1.48	-0.54	-0.81
22927	22927	0.3	-0.54	-1.05	-0.62	0.46	-1.04	-1.02	-0.73
22928	22928	-0.63	-0.24	-0.3	-0.27	1.37	0.62	1.5	0.18
22931	22931	-0.1	0.16	0.76	-0.7	-1.66	-0.4	-0.2	-1.99
22934	22934	0.37	-0.45	-2.25	-0.94	-1.57	-0.74	-2.41	-0.8
22936	22936	-0.125	0.425	0.655	0.0575	0.0275	0.495	0.41	-0.155
22943	22943	-2.57	-0.8	-2.2	0.12	-1.32	-0.55	-1.91	-0.44
22948	22948	-0.35	-1.57	-0.55	-0.08	0.97	0.11	0.73	-0.43
22949	22949	-0.4	1.76	-0.875	-0.14	0.09	1.88	0.39	-0.445
2295	2295	0.91	0.93	0.98	1.43	1.74	1.33	0.99	2.3
22950	22950	-0.54	0.31	0.79	0.1	-0.06	0.26	0.4	-0.84
22954	22954	-1.25	-0.775	-1.47	0.085	-2.705	-1.52	-1.29	-2.375
22955	22955	0.71	0.96	0.15	1.87	1.56	1.62	1.64	1.7
2296	2296	0.62	0.45	0.95	0.97	1.8	1.68	1.39	1.52
22976	22976	0.07	0.85	0.12	0.76	1.47	1.17	0.42	0.82
22978	22978	0.05	0.21	-0.78	-1.17	1.14	-0.12	-0.92	0.04
22980	22980	0.33	-0.03	-0.02	0.215	0.795	0.68	0.775	-0.12
22982	22982	0.5	-1.55	0.15	0.17	1.62	0.54	1.26	0.76
22984	22984	-0.26	-0.47	-0.07	0.43	0.13	0.82	0.25	-0.59
22985	22985	-0.205	-0.29	0.41	0.6	0.61	0.92	0.785	0.435
2299	2299	0.79	-0.28	-1.94	-0.59	-2.88	-2.11	-2.24	-3.52
22992	22992	0.585	0.595	0.81	0.87	1.115	0.95	1.145	0.93
22993	22993	-0.406667	-0.49	-0.316667	-0.216667	-0.353333	-0.16	-0.156667	-0.823333
22996	22996	0.01	-1.54	-1.18	-0.09	-0.9	-1.77	-0.13	-0.64
22998	22998	0.2	1.06	-0.4	0.69	1.67	1.23	1.41	0.67
23	23	-0.42	0.41	0.52	0.83	1.07	1.07	1.12	1.12
230	230	1.01	1.58	2.1	2.07	3.17	1.88	1.66	2.39
23001	23001	-0.5675	0.0275	-0.6125	-0.2825	-0.69	0.1825	-0.505	-1.2375
23005	23005	-0.62	-1.28	-0.37	-0.61	0.35	-0.46	0.17	-0.45
23007	23007	-0.22	-0.72	-1.54	-0.1	-0.57	-1.3	-1.5	-1.2
2301	2301	0.9	0.87	1.08	0.7	-0.51	0.85	0.96	1.94
23011	23011	0.223333	0.686667	0.936667	1.23333	0.51	1.04	1.85	0.746667
23012	23012	0.7	1.11	0.85	0.29	3.04	1.92	0.81	0.96
23013	23013	-0.6	0.93	-2.11	0.16	0.29	1.58	-0.89	-0.07
23015	23015	0.02	0.06	0.37	0.5	-0.165	0.52	0.075	-0.335
23016	23016	0.31	0.44	1.31	0.49	1.69	1.38	0.64	0.65
23017	23017	-2.69	-1.44	-1.65	-2.02	-4.84	-3.46	-2.87	-4.24
23019	23019	-0.3	0.36	0.23	0.54	0.19	0.87	-0.27	0.68
23022	23022	0.57	1.62	-0.94	-0.12	0.8	1.5	0.11	-0.81
23023	23023	0.015	0.125	-0.24	-0.755	0.475	0.43	-0.42	-1.325
23024	23024	0.47	-0.27	0.23	0.47	0.73	1.39	0.7	0.36
23028	23028	0.4	0.41	0.66	0.51	0.59	0.51	0.88	0.74
23029	23029	0	0.03	0.22	1.08	1.14	1.46	1.12	0.67
23032	23032	-0.62	-0.93	-1.18	-0.65	0.08	0.18	-0.39	-0.89
23033	23033	-0.0966667	-0.09	0.3	0.186667	-0.67	0.373333	0.233333	-0.396667
23036	23036	-0.63	0.45	-0.64	0.35	-1.315	1.48	-0.465	0.465
23039	23039	-0.21	-0.45	0.43	-0.52	0.62	0.085	-0.645	0.11
23042	23042	-0.65	-0.39	-0.7	-0.38	0.11	-0.483333	-0.643333	-0.8
23045	23045	-0.91	-1.7	-0.3	-0.51	-2.71	-2.04	-2.89	-3.51
23047	23047	0.13	0.18	0.9	0.73	0.5	0.18	1.85	1.43
23048	23048	0.165	0.495	0.585	0.6	1.19	1.03	0.99	0.89
23049	23049	-0.71	-0.25	-0.2	-0.2	-1.11	-0.29	-0.81	-2.24
2305	2305	-1.01	-0.33	-1.07	-1.36	-2.65	-1.85	-2.03	-2.64
23052	23052	-0.53	-0.12	-0.49	-0.575	-0.47	0.13	0.385	-1.105
23053	23053	1.08	1.1	1.11	1.43	2.65	2.08	2.91	1.18
23054	23054	-0.045	-0.29	0.225	0.19	0.875	0.43	0.475	0.365
23057	23057	0.08	0.21	-0.05	0.41	0.85	0.59	0.63	0.19
23060	23060	-0.03	-0.28	0.47	0.08	0.21	1	0.19	0.39
23061	23061	-0.75	0.34	0.52	0.33	1.65	1.43	0.33	0.43
23062	23062	0.23	0.79	0.24	0.43	2.94	0.95	0.84	0.8
23063	23063	-0.35	-0.235	-0.35	-0.17	-0.34	0.22	-0.185	-0.305
23064	23064	-0.01	-0.85	-0.17	-0.37	-0.87	-0.95	-1.09	-0.88
23065	23065	-0.33	0.39	0.29	0.43	1.07	1.32	-0.04	0.82
23070	23070	0.47	0.14	0.65	0.67	1.48	1.14	1.34	1.34
23075	23075	-0.93	-1.19	0.03	-0.24	-1.06	0.24	-0.72	-0.54
23076	23076	-0.473333	-0.353333	-0.146667	-0.666667	-0.41	-0.41	-0.14	0.0566667
23077	23077	-0.806667	-1.47333	-0.12	-1.10333	1.48667	-0.76	0.396667	-1.07333
23078	23078	0.59	1.89	1.1	1.23	-0.18	2.2	0.55	-0.86
2308	2308	-0.99	-0.58	0.1	-0.63	0.055	0.26	0.485	-0.735
23080	23080	-0.55	0.4	0.03	-1.32	-1.09	-0.73	-0.18	-0.76
23081	23081	0.373333	0.113333	0.13	0.296667	0.183333	0.636667	0.346667	0.37
23089	23089	-0.4	-0.43	-0.41	-0.23	0.4	0.51	-0.23	-0.38
2309	2309	0.623333	1.01667	0.446667	0.763333	1.91	1.58667	0.653333	1.15667
23091	23091	0.435	0.22	0.76	0.645	0.97	1.48	0.445	1.09
23092	23092	-0.35	-1.16	-1.685	-0.65	-3.21	-3.565	-2.025	-0.96
23093	23093	0.425	0.085	0.205	0.855	0.635	0.975	0.885	0.845
23095	23095	-0.055	0.58	-0.07	0.32	0.845	0.235	0.555	0.18
23099	23099	0.73	0.785	0.595	0.77	1.305	1.265	0.75	0.81
231	231	-0.94	-0.15	0.28	1.26	2.45	1.1	0.76	1.52
23101	23101	0.2	0.99	0.25	1.15	0.51	2.13	1	0.29
23102	23102	-0.71	-0.17	-0.52	0.98	0.83	-0.09	0.27	0.43
23107	23107	0.25	-0.15	0.45	0.25	1.93	0.96	0.62	0.35
23111	23111	-0.42	-0.6025	-0.2225	-0.175	-0.145	-0.42	-0.0175	-0.825
23112	23112	0.54	1.18	0.75	0.27	0.35	2.78	0.34	1.12
23114	23114	0.123333	-0.106667	-0.05	0.11	1.12	0.396667	0.333333	0.266667
23117	23117	0.745	0.795	0.475	0.47	1.73	1.245	0.725	0.855
23118	23118	-0.35	-0.48	-0.63	-1.52	-1.62	-0.21	-1.46	-1.75
23122	23122	0.49	0.455	0.62	0.86	1.75	0.99	1.52	0.935
23125	23125	0.52	0.14	-0.29	0.07	1.19667	0.103333	-1	-0.0466667
23126	23126	-0.22	0.28	-0.36	0.2	-0.3	-0.12	-0.89	-0.46
23129	23129	0.48	0.03	-0.52	0.92	3.05	0.77	1.54	1.11
2313	2313	-1.24	-0.42	-0.9	-1.01	-1.97	-1.24	-1.23	-0.19
23130	23130	0.21	0.5	1.31	1.07	0.43	0.7	0.9	1.31
23131	23131	0.4	0.55	0.97	0.31	1.35	1.13	0.6	0.68
23133	23133	0.69	0.42	0.45	0.51	2.58	0.41	1.19	1.79
23136	23136	0.2	-2.59	-2.89	-3.34	-6.81	-5.73	-6.53	-3.23
23137	23137	0.54	0.72	0.95	0.57	1.54	0.99	0.31	0.67
23138	23138	0.37	-0.62	-0.77	-0.49	-1.54	-1.16	-2.29	-1.18
2314	2314	-0.04	-0.05	0.3	0.34	2.55	1.71	0.54	1.12
23142	23142	-0.77	-1	0.05	-0.12	0.24	-0.18	0.5	-0.46
23143	23143	0.73	1.63	1.11	1.2	0.76	1.14	3.08	1.21
23149	23149	-0.51	0.36	0.06	-0.73	-2.39	-0.96	0.36	-3.2
2315	2315	0.54	1.07	0.43	0.28	2.27	1.78	1.24	1.37
23150	23150	-0.22	-0.265	-0.085	-0.14	0.12	0.075	0.35	-0.465
23151	23151	0.76	0.4	0.96	0.84	0.02	0.68	0.25	1.42
23152	23152	-0.34	-0.3	0.62	0.56	0.53	0.73	0.98	-0.63
23155	23155	-0.05	-0.03	-0.54	0.4	-0.01	0.32	0.22	-0.75
23157	23157	0.25	0.77	0.08	0.3	-0.16	0.29	1.06	0.01
2316	2316	0.82	1.61	0.13	1.46	2.84	2.15	1.14	1.43
23161	23161	-2.53	-0.64	-0.48	-0.95	-3.49	-3.08	-2.99	-3.94
23162	23162	0.03	-0.3	-0.29	1.33	-0.27	0.19	0.69	0.92
23163	23163	0.38	0.485	0.3	0.58	2.12	0.93	1.425	0.205
23164	23164	-0.65	-0.46	0.32	0.2	1.55	0.57	0.37	0.52
23167	23167	-0.3	-0.53	-0.54	0.6	-0.61	0.58	0.13	0.49
23169	23169	0.9	0.49	1.49	0.68	2.89	0.69	1.35	0.93
2317	2317	-1.13	0.95	0.16	0.14	0.11	0.57	-0.79	-0.01
23170	23170	0.41	0.37	0.19	0.54	0.4	1.38	1.95	-0.47
23172	23172	0.3	0.19	0.79	0.57	1.08	0.99	1	0.89
23173	23173	-0.49	-0.48	-0.72	-0.57	-0.63	-0.72	0.33	-0.05
23175	23175	-1.37	-2.38	-0.93	-1.79	-0.64	-2.07	0.65	-1.78
23176	23176	0.23	-0.79	-1.265	-0.755	-1.495	-1.365	-1.545	-0.65
23177	23177	-1.03	-0.62	-0.65	-1.015	-1.925	-0.67	-1.43	-2.275
23179	23179	-1.64	-2.21	-0.76	-2.36	-1.22	-2.32	-1.47	-2.33
2318	2318	-0.08	0.62	-0.12	1.98	1.57	1.72	1.19	1.7
23181	23181	-0.76	-0.16	-0.8	-0.35	-2.55	-0.01	-1.35	-1.17
23184	23184	0.44	1.39	0.96	0.94	2.2	2.61	2.34	1.52
23186	23186	-0.19	0.34	0.96	0.37	0.69	1.01	1.67	0.73
23187	23187	-0.42	-0.55	0.57	0.91	0.56	0.01	1.01	0.83
23189	23189	-1.43	-2	-0.23	-1.71	-0.57	-0.61	-0.43	-1.64
2319	2319	-0.875	-0.885	0.255	-0.415	-0.215	-0.805	0.46	0.235
23190	23190	0.5	0.13	0.56	-0.01	0.75	0.71	0.37	-0.45
23191	23191	-0.51	-0.47	0.06	-0.09	0.86	-0.15	0.23	-0.1
23192	23192	-0.07	0	0.56	-0.22	2.26	-0.27	0.58	0.12
23193	23193	0.39	1.36	0.87	0.48	2.62	1.78	1.6	1.31
23194	23194	0.71	0.62	0.445	0.66	1.66	2.11	0.2	0.315
23195	23195	0.14	0.365	0.47	0.75	0.04	0.115	0.62	0.505
23197	23197	0.035	0.455	0.35	0.795	0.2	0.95	0.055	-0.085
23198	23198	0.985	0.66	0.165	0.285	1.605	1.19	0.6	0.915
23199	23199	0.55	0.5	-1.13	-0.98	-1.7	-0.5	-2.43	-0.33
23200	23200	0.07	-0.17	0.37	0.225	0.495	0.27	-0.825	0.325
23204	23204	0.24	1.84	1.35	1.58	1.52	2.36	1.37	1.51
23205	23205	-0.32	-1.19	-1.72	-2.3	-0.47	-1.67	-3.34	-2.39
23207	23207	0.14	0.22	1.08	0.36	2.12	1.27	0.89	0.46
2321	2321	0.59	-0.73	-1.04	-0.2	-1.6	-1.93	-1.6	-2.46
23210	23210	0.83	0.77	1.11	1	1.2	1.32	1.8	1.31
23213	23213	-0.14	1.82	0.42	-0.75	0.81	1.83	1.19	-0.2
23214	23214	0.03	0.34	0.59	0.18	0.71	1.43	0.65	0.78
23215	23215	-0.3625	-0.54	-0.4575	-0.3325	-0.995	-0.79	-0.9725	-1.28
23216	23216	-0.03	0.67	-0.45	0.44	-0.32	0.39	-0.14	-1.72
23219	23219	-0.61	-1.585	-0.76	-0.705	-0.49	-0.795	0.045	-0.65
23224	23224	0.18	-0.15	0.32	-0.41	0.43	0.33	0.38	-0.12
23225	23225	-0.55	-0.45	-2.64	-2.27	-1.92	-0.86	-1.59	-1.56
23227	23227	0.225	-0.18	0.53	-0.04	-0.025	0.53	0.515	-0.32
2323	2323	0.43	0.45	0.61	0.5	0.76	1.14	0.29	0.91
23232	23232	0.3	0.283333	-0.363333	0.0333333	0.376667	-0.116667	-0.313333	-0.193333
23235	23235	0.81	0.44	-0.01	-0.246667	0.553333	0.196667	0.0466667	0.17
2324	2324	-2.35	-1.33	-1.8	-2.23	-5.18	-5.55	-4.82	-5.31
23240	23240	0.67	0.45	-1.5	-0.61	2.63	0.1	-1.88	0.63
23242	23242	-0.81	-0.49	0.76	0.03	-0.64	-1.04	1.53	0.65
23243	23243	0.47	0.84	0.48	0.88	1.58	1.57	0.2	1.19
23244	23244	0.26	-0.24	0.78	0.88	1.07	1	1.48	1.22
23247	23247	0.34	-0.36	-0.27	-0.24	2.7	0.13	-0.02	0.41
23248	23248	-0.69	-0.38	-0.04	-0.43	-0.11	-0.27	0.27	-0.52
23249	23249	1.36	0.84	1.01	0.88	0.39	1.2	1.41	2.19
23250	23250	0.553333	0.436667	-0.04	-0.793333	1.73	0.766667	0.366667	0.596667
23253	23253	0.655	0.7	0.525	0.73	1.02	-0.705	1.79	0.53
23254	23254	-0.64	-0.6	0.51	-0.3	-0.73	0.17	0.49	-0.48
23255	23255	0.84	0.83	0.8	1	1.07	1.24	2.05	1.41
23256	23256	0.32	0.31	-0.11	0.64	1.76	0.67	1.89	0.46
23258	23258	-1.49	-0.3	-0.1	-0.54	-2.16	-0.97	-0.79	-1.56
23259	23259	0.33	0.89	-0.21	0.41	0.92	1.4	0.82	-1.54
2326	2326	0.065	0.255	0.33	0.855	0.895	0.61	0.385	0.625
23261	23261	0.36	0.28	0.38	0.3	1.75	0.79	0.98	0.2
23263	23263	-0.01	-0.07	0.97	0.81	2.55	1.51	1.26	1.57
23265	23265	-0.46	0.51	0.395	0.595	0.79	1.04	0.96	0.595
23266	23266	-0.39	0.62	-0.05	0.25	0.19	0.22	-0.52	-0.14
23268	23268	-0.37	-0.04	0.41	0.26	0.81	0.34	0.63	-0.02
23270	23270	-2.09	-1.46	-1.6	-1.28	-4.53	-3.26	-3.63	-4.6
23271	23271	0.265	0.4	0.59	0.98	1.395	0.82	1.03	1.1
23275	23275	0.26	0.55	-1.88	-0.06	-0.09	1.71	-0.21	-2.01
23276	23276	-0.77	-1.76	0.31	0.345	0.065	-0.045	-0.535	-0.155
23277	23277	-0.08	-0.76	0.23	-0.38	0.71	0.4	0.54	-0.02
23279	23279	-0.01	0.76	0.47	0.99	-0.24	0.12	1.82	-0.23
23283	23283	0.47	0.56	0.62	-0.46	-1.73	0.25	0.58	-0.42
23284	23284	0.58	0.47	0.7	0.79	0.5	0.64	2.39	1.35
23285	23285	1.35	0.6	0.54	0.62	-0.33	0.44	0.46	0.13
23287	23287	0.22	0.89	0.975	1.195	0.175	0.33	0.915	0.84
23288	23288	-1.19	0.1	-1.59	-0.75	-3.95	-3.9	-4.18	-3.85
23291	23291	0.6	0.7	0.66	1.01	1.33	1.1	1.96	0.86
23293	23293	-0.805	-0.1	-0.26	-0.675	-1.14	-0.9	-1.285	-0.825
23294	23294	0.3	0.53	-0.97	-0.52	1.73	0.73	-0.005	0.195
23295	23295	-2.91	-2.46	-2.61	-0.96	-2.56	-2.78	-3.08	-2.42
23299	23299	-0.01	-0.16	0.15	0.08	0.97	1.18	1.82	0.01
2330	2330	-0.01	-0.06	0.73	1.55	0.19	0.47	1.83	0.91
23300	23300	-0.4	0.13	0.23	0.6	0.2	0.45	0.31	0.47
23301	23301	-0.28	-0.05	-0.44	-0.87	0.39	0.09	0.48	-1.35
23305	23305	0.27	0.37	0.055	0.815	1.28	1.08	0.14	0.755
23306	23306	-0.36	-0.29	0.54	-0.66	-0.38	-0.92	-0.16	-0.07
23307	23307	0.11	-0.25	-0.28	0.356667	-0.843333	0.0866667	-0.533333	-0.19
23309	23309	1.35	0.68	0.21	-0.95	-3.02	-0.47	0.02	-3.63
2331	2331	-1.19	0.16	1.06	0.9	1.52	1.19	0.49	1.23
23310	23310	0.35	0.87	0.44	1.25	0.46	1.16	1.67	1.02
23313	23313	-0.37	-0.16	-0.68	0.34	0.67	0.44	-0.65	0.48
23314	23314	-0.45	-0.36	-0.22	-1	-1.18	-1.41	-1.39	-0.41
23318	23318	1.11	0.62	0.15	-0.42	2.22	1	-0.18	0.67
2332	2332	-0.75	-0.45	-0.3	0.69	-0.32	0.4	0.65	-0.48
23321	23321	0.34	0.61	1.55	1.47	1.3	2.25	0.84	2.35
23322	23322	0.75	0.6	-1.49	0.6	0.86	1.09	-0.77	1.14
23324	23324	0.21	1.03	-0.08	0.97	1.07	2.06	0.35	0.18
23325	23325	-0.74	-0.165	0.15	0.38	0.495	0.535	0.815	0.255
23326	23326	-0.58	-0.58	0.25	0.53	1.05	-0.12	0.53	0.59
23327	23327	0.71	1.435	0.815	1.185	1.575	2.825	1.09	0.86
23328	23328	0.356667	0.683333	-0.706667	-0.87	0.953333	0.98	0.133333	-0.0366667
23331	23331	0.23	0.95	0.45	0.34	0.73	0.95	1	0.26
23332	23332	-0.95	-0.22	-0.51	-0.17	-1.32	-2.25	-1.25	-0.81
23333	23333	-0.37	-0.46	-1.04	0.17	0.13	-0.25	0.12	-0.73
23338	23338	-0.72	0.03	-0.54	-0.06	0.32	0.69	-0.17	-0.57
23339	23339	0.33	0.89	0.53	1.04	1.82	1.25	2.51	1.14
23344	23344	-0.58	-0.39	-0.78	-0.14	1.1	-0.46	0.22	-0.62
23348	23348	0.015	-0.37	-0.235	0.295	0.5	0.255	0.91	-0.375
23349	23349	-0.45	-0.42	-0.79	-1.04	-3.18	-0.91	-0.59	-2.25
2335	2335	0.56	1.515	-0.3475	1.055	1.9775	1.425	0.15	1.735
23350	23350	-0.03	0.7	0.6	0.87	1.27	0.75	0.99	0.73
23352	23352	-0.07	-0.16	-0.02	0.38	1.44	1.16	0.64	0.23
23353	23353	-0.34	-0.13	0.31	-0.07	0.87	0.89	0.54	0.13
23354	23354	0.51	0.23	0.55	0.77	0.43	1.62	1.62	0.73
23357	23357	0.9	0.79	0.73	0.56	0.69	0.92	1.91	0.82
23361	23361	-0.11	0.18	1.1	1.05	1.19	0.8	1.88	1.85
23362	23362	0.765	0.27	-0.365	0.275	-0.4	1.33	-0.235	-0.575
23363	23363	-0.03	-0.51	-2.26	-0.73	1.29	0.3	-0.96	-0.34
23365	23365	-2.17	-1.51	-1.04	-1.83	-5.84	-2.79	-3.19	-4.77
23367	23367	-0.49	0.13	0.34	0.07	0.62	0.23	0.55	-0.64
23369	23369	0.41	0.11	-0.54	0.43	1.18	0.26	0.39	-0.6
23370	23370	-0.28	-0.18	0.14	0.07	1.05	0.2	0.21	-0.08
23376	23376	1.2	-0.14	-0.23	-0.59	-0.6	-0.15	0.14	-0.85
23378	23378	-0.06	-0.6	0.05	-0.48	-0.78	-0.2	0.18	-0.61
23380	23380	0.13	-0.165	-0.06	0.095	0.83	0.47	-0.46	-1.22
23382	23382	-0.02	-0.17	-0.25	0.195	0.755	0.65	0.64	0.225
23383	23383	0.47	0.13	0.95	0.27	1.25	0.91	1.44	0.36
23384	23384	0.1	0.1	0.01	0.5	1.54	0.7	1.42	0.3
23385	23385	-0.77	0.41	0.66	0.25	0.66	0.54	0.66	0.21
23386	23386	0.06	0.185	-0.515	-0.13	0.55	0.325	-0.265	0.465
23387	23387	-0.72	-1.38	-2.42	-0.8	-3.26	-1.67	-1.23	-1.98
23389	23389	-0.246667	-0.33	0.303333	0.313333	0.776667	0.41	0.993333	0.813333
2339	2339	0.105	-0.005	-0.415	-0.525	1.1	0.79	-0.405	-0.89
23392	23392	0.54	0.22	0.74	0.53	1.14	1.02	0.78	2.07
23394	23394	0.475	-0.05	-0.315	0.735	0.21	0.535	-0.765	-0.01
23395	23395	0.36	-0.29	0.57	-0.58	0.34	0.38	1.5	-0.99
23400	23400	-0.69	-0.46	1.04	0.58	0.33	0.51	1.41	1.41
23405	23405	-1.04	-0.72	0.035	-0.07	-0.105	-0.57	0.675	-1
23406	23406	-0.055	-0.34	0.485	0.58	1.18	0.85	0.185	1.25
23411	23411	0.34	-0.38	0.2	0.38	1.32	0.28	2.33	0.04
23412	23412	-0.82	-0.51	-1.43	-0.62	-1.96	-0.66	-1.21	-2.07
23413	23413	1.11	1.01	-0.01	0.42	3.35	1.28	1.11	1.41
23414	23414	-2.89	-1.59	-2.78	-1.8	-4.92	-4.39	-4.61	-5.93
23417	23417	-0.39	0.21	0.13	-0.23	0.11	1.13	0.63	-0.75
23418	23418	1.09	0.96	0.68	1.02	1.3	0.99	1.36	1.22
2342	2342	-0.07	0.06	0.6	0.63	0.35	0.74	1.11	1.2
23420	23420	0.22	1.35	0.98	0.65	2.67	2.36	0.93	0.91
23421	23421	-0.37	0.13	0.45	-1.17	-2.35	0.84	-0.36	-0.34
23423	23423	-0.04	0.92	0.73	0.92	1.82	2.13	1.2	1.16
23429	23429	-0.07	-0.12	-1.33	-0.1	0.58	-0.38	-0.2	-0.54
23432	23432	0.65	1.1	0.37	-0.87	-1.97	-0.04	0.38	-1.29
23435	23435	0.213333	0.266667	0.253333	0.53	1.26333	0.723333	0.933333	0.72
23443	23443	-1.15	0.85	0.11	-0.3	-0.65	0.49	-0.02	-0.14
[truncated: 6,077 more rows]

## Sheet: SAM Work (Do not edit!)
Expected Score	Observed Score	Positive X	Positive Y	Negative X	Negative Y
-0.500782	-0.939194	0.000101323	0.880249	-3.05493	-10.0272
-0.500434	-0.937511	0.00031525	0.881686	-2.79128	-9.35011
-0.50019	-0.937379	0.00050671	0.883179	-2.64474	-8.8553
-0.499857	-0.935516	0.000768496	0.883639	-2.54128	-8.8553
-0.499505	-0.935445	0.001023	0.883644	-2.46179	-8.74961
-0.49914	-0.934635	0.00126585	0.883806	-2.40797	-8.1364
-0.498783	-0.93324	0.00146505	0.885209	-2.35144	-8.00505
-0.498479	-0.932885	0.00166227	0.885685	-2.30955	-7.94048
-0.498178	-0.932112	0.00193345	0.885977	-2.26762	-7.92594
-0.497817	-0.931173	0.00215314	0.885977	-2.2406	-7.70271
-0.497487	-0.930296	0.00231536	0.885977	-2.21354	-7.58246
-0.497126	-0.930125	0.00256547	0.887809	-2.18126	-7.56282
-0.496854	-0.927045	0.00277773	0.887861	-2.15529	-7.56282
-0.496521	-0.925872	0.00305597	0.888128	-2.13246	-7.38009
-0.496225	-0.925872	0.0032765	0.888511	-2.11432	-7.33014
-0.495912	-0.924956	0.00348434	0.890563	-2.09822	-7.16618
-0.495576	-0.923572	0.00373152	0.89354	-2.08006	-7.15523
-0.495271	-0.920994	0.00393604	0.893861	-2.06331	-7.14362
-0.494907	-0.920578	0.00414072	0.894738	-2.04962	-7.14349
-0.494579	-0.919054	0.00432289	0.895761	-2.03725	-7.12105
-0.494234	-0.91456	0.00456198	0.897535	-2.02567	-7.10348
-0.493952	-0.913278	0.0048198	0.897541	-2.01043	-7.02144
-0.493694	-0.908479	0.00509176	0.899189	-1.99717	-7.01229
-0.493348	-0.905876	0.00536479	0.901758	-1.98297	-6.62671
-0.493028	-0.902642	0.00562901	0.902948	-1.97138	-6.45722
-0.49281	-0.902084	0.00584317	0.903866	-1.9587	-6.45265
-0.492513	-0.90104	0.00605326	0.904742	-1.94643	-6.43021
-0.492285	-0.89921	0.0062855	0.906036	-1.93571	-6.34655
-0.491991	-0.898584	0.00651672	0.907219	-1.92631	-6.26232
-0.491623	-0.898584	0.006782	0.907512	-1.91536	-6.24933
-0.49135	-0.894065	0.00704287	0.908085	-1.9053	-6.19312
-0.491099	-0.89278	0.00724263	0.908646	-1.89559	-6.1788
-0.490826	-0.89125	0.00745965	0.910822	-1.88698	-6.1664
-0.490573	-0.889606	0.00772231	0.912803	-1.8785	-6.16475
-0.490267	-0.889048	0.00788122	0.913587	-1.86983	-6.14441
-0.490029	-0.883987	0.00807156	0.91373	-1.86151	-6.10268
-0.489698	-0.883044	0.00830367	0.91403	-1.85343	-6.07628
-0.489422	-0.880086	0.00851615	0.915974	-1.8463	-6.06148
-0.489137	-0.878863	0.00872865	0.916095	-1.84069	-6.03528
-0.48887	-0.87762	0.00899198	0.916424	-1.83451	-6.01519
-0.4885	-0.875836	0.00925356	0.916534	-1.8274	-6.00891
-0.488097	-0.874575	0.00948764	0.917009	-1.82053	-5.97757
-0.487782	-0.872886	0.00972593	0.917153	-1.81313	-5.94779
-0.487479	-0.871844	0.00993384	0.917316	-1.80784	-5.93119
-0.487236	-0.869774	0.010124	0.917384	-1.80172	-5.9264
-0.486951	-0.869026	0.0103719	0.917631	-1.79586	-5.9263
-0.486633	-0.868397	0.0106113	0.918239	-1.7903	-5.90894
-0.48636	-0.867825	0.0108192	0.921316	-1.78387	-5.90851
-0.486126	-0.867596	0.0110508	0.921446	-1.77738	-5.87375
-0.485835	-0.867562	0.0112997	0.922939	-1.77239	-5.85749
-0.485523	-0.866651	0.0115301	0.923271	-1.76689	-5.83952
-0.485186	-0.865657	0.0117616	0.924053	-1.7624	-5.83065
-0.484836	-0.863246	0.0120012	0.924239	-1.75817	-5.83041
-0.484515	-0.863236	0.012265	0.925487	-1.75187	-5.8248
-0.484136	-0.861765	0.0124823	0.925487	-1.74694	-5.81707
-0.483826	-0.859298	0.012738	0.926932	-1.74198	-5.80683
-0.483501	-0.857518	0.013017	0.927232	-1.73675	-5.79873
-0.483252	-0.856786	0.0132567	0.927349	-1.73161	-5.78746
-0.482981	-0.856228	0.0134412	0.928426	-1.72633	-5.78341
-0.482625	-0.852627	0.0136907	0.928627	-1.72262	-5.75344
-0.482324	-0.851378	0.0139365	0.928632	-1.71719	-5.75324
-0.482077	-0.850599	0.0141857	0.929342	-1.71123	-5.75033
-0.481751	-0.850284	0.0144439	0.931831	-1.70708	-5.72104
-0.481486	-0.848624	0.014727	0.932398	-1.70307	-5.68224
-0.481241	-0.848558	0.0150123	0.932846	-1.69925	-5.68081
-0.480985	-0.848431	0.0152523	0.933612	-1.69447	-5.66581
-0.480674	-0.847687	0.0155027	0.93388	-1.69025	-5.65213
-0.480384	-0.847435	0.0156894	0.93421	-1.68596	-5.6365
-0.479975	-0.847353	0.0158994	0.934935	-1.68252	-5.62798
-0.479702	-0.846708	0.0161266	0.935001	-1.67841	-5.61661
-0.479366	-0.8442	0.0163837	0.935332	-1.67442	-5.61174
-0.479092	-0.843458	0.0166948	0.935891	-1.66995	-5.59217
-0.478737	-0.842483	0.0169278	0.937865	-1.66574	-5.58764
-0.47848	-0.841663	0.0172353	0.93904	-1.66329	-5.58764
-0.47823	-0.840731	0.0174948	0.939848	-1.6598	-5.57351
-0.477984	-0.840248	0.0177737	0.940798	-1.6566	-5.56816
-0.477601	-0.840243	0.0180258	0.942257	-1.65309	-5.55932
-0.47726	-0.840169	0.0182516	0.942722	-1.64913	-5.55128
-0.477011	-0.839597	0.0185441	0.946554	-1.64572	-5.53976
-0.476607	-0.837009	0.0187705	0.946555	-1.64226	-5.53872
-0.476282	-0.835212	0.0189766	0.947652	-1.63892	-5.52854
-0.475947	-0.834655	0.019241	0.949788	-1.63591	-5.50856
-0.475483	-0.834215	0.0194567	0.950229	-1.63246	-5.50783
-0.475156	-0.832187	0.0196669	0.951048	-1.62971	-5.49934
-0.474833	-0.832187	0.0199886	0.951722	-1.62622	-5.49831
-0.474495	-0.832187	0.0202786	0.952713	-1.62259	-5.49528
-0.474178	-0.831922	0.020516	0.952713	-1.61958	-5.48155
-0.473895	-0.83185	0.0207628	0.952813	-1.61615	-5.47977
-0.473569	-0.82649	0.0209823	0.954839	-1.61321	-5.47569
-0.473264	-0.824486	0.0211976	0.954994	-1.61024	-5.46474
-0.472999	-0.824486	0.0215726	0.955568	-1.6069	-5.46098
-0.472719	-0.822879	0.0218228	0.956249	-1.60363	-5.45662
-0.472361	-0.822834	0.0220552	0.956466	-1.60049	-5.43986
-0.472074	-0.821557	0.0222777	0.958064	-1.59748	-5.43446
-0.471771	-0.820233	0.0224983	0.958313	-1.59445	-5.40245
-0.471474	-0.812465	0.0226988	0.959875	-1.59157	-5.40245
-0.471217	-0.810983	0.0229845	0.960123	-1.58898	-5.39789
-0.470901	-0.809503	0.02319	0.961644	-1.58577	-5.39678
-0.470641	-0.807064	0.0234932	0.961761	-1.58228	-5.39394
-0.470245	-0.806998	0.0237087	0.961974	-1.57976	-5.38277
-0.469928	-0.80363	0.0239251	0.962012	-1.57669	-5.37759
-0.469672	-0.803153	0.0241643	0.962422	-1.57394	-5.3612
-0.469416	-0.802425	0.0244298	0.962494	-1.57103	-5.35816
-0.469152	-0.802254	0.0246318	0.962575	-1.56778	-5.35027
-0.468887	-0.801783	0.0248263	0.963049	-1.56464	-5.33475
-0.468611	-0.80133	0.0250801	0.963198	-1.56213	-5.33277
-0.468224	-0.798292	0.0253134	0.963888	-1.55933	-5.32953
-0.467938	-0.797165	0.0255298	0.965809	-1.55681	-5.32852
-0.467625	-0.796583	0.0257677	0.96593	-1.55354	-5.31757
-0.467412	-0.796411	0.0260933	0.966498	-1.55134	-5.31757
-0.46712	-0.795713	0.026369	0.966613	-1.54872	-5.31753
-0.466871	-0.795528	0.0266061	0.967273	-1.54611	-5.31028
-0.466565	-0.793237	0.0268161	0.969368	-1.5434	-5.29894
-0.466259	-0.793237	0.0270016	0.971855	-1.54029	-5.28401
-0.466004	-0.79068	0.0272291	0.971855	-1.5379	-5.24713
-0.465737	-0.789383	0.0274371	0.972158	-1.53464	-5.24266
-0.46543	-0.788354	0.0276232	0.972698	-1.53194	-5.21997
-0.465093	-0.785799	0.027895	0.974419	-1.53002	-5.21853
-0.464722	-0.785799	0.0281936	0.974455	-1.52796	-5.21376
-0.46438	-0.785769	0.0284625	0.975092	-1.52513	-5.21267
-0.464014	-0.783698	0.0287524	0.975227	-1.52267	-5.21092
-0.463804	-0.783488	0.0289472	0.977358	-1.52075	-5.20713
-0.463493	-0.783048	0.0291926	0.97797	-1.51854	-5.20008
-0.463142	-0.781687	0.0294774	0.978524	-1.51649	-5.18831
-0.462846	-0.781644	0.0297389	0.979149	-1.51414	-5.18453
-0.46258	-0.780174	0.0299876	0.980172	-1.51228	-5.18453
-0.462279	-0.778643	0.0302355	0.9806	-1.50983	-5.18194
-0.46194	-0.775353	0.0304429	0.980655	-1.50745	-5.15552
-0.461661	-0.775253	0.0306709	0.980834	-1.50485	-5.15356
-0.461391	-0.774343	0.0309326	0.981508	-1.50293	-5.14997
-0.461105	-0.7732	0.0311621	0.982126	-1.501	-5.14848
-0.460786	-0.772639	0.0314052	0.982272	-1.49897	-5.13794
-0.460531	-0.770821	0.0316729	0.982431	-1.49752	-5.12153
-0.460173	-0.770665	0.0319454	0.982654	-1.49564	-5.12025
-0.459792	-0.770367	0.0321807	0.983136	-1.49324	-5.11473
-0.45951	-0.768851	0.0324202	0.983509	-1.49074	-5.11149
-0.459158	-0.768527	0.0326452	0.985757	-1.4886	-5.09794
-0.458836	-0.767927	0.0328933	0.987451	-1.48629	-5.09511
-0.458601	-0.767225	0.0330924	0.987609	-1.48428	-5.09151
-0.45835	-0.765696	0.0333636	0.987681	-1.48238	-5.0743
-0.458073	-0.765563	0.0335855	0.988845	-1.48056	-5.07135
-0.457776	-0.763905	0.0338334	0.989111	-1.47851	-5.06686
-0.457479	-0.762659	0.0341163	0.990528	-1.4768	-5.06629
-0.45716	-0.76235	0.0343363	0.990651	-1.47504	-5.06495
-0.456787	-0.762193	0.0345706	0.991412	-1.47339	-5.06495
-0.456436	-0.760668	0.0348068	0.992761	-1.47139	-5.06146
-0.456063	-0.756715	0.0350295	0.994122	-1.46984	-5.05229
-0.455765	-0.75261	0.0352903	0.995602	-1.46765	-5.04671
-0.455395	-0.750191	0.0355121	0.996085	-1.46564	-5.04307
-0.455083	-0.749642	0.0357184	0.997573	-1.46316	-5.02268
-0.454669	-0.749642	0.0359907	0.99858	-1.46089	-5.02268
-0.454396	-0.748253	0.0362159	0.999009	-1.4592	-5.0109
-0.454082	-0.747254	0.0364734	1.00124	-1.45724	-5.00668
-0.45376	-0.747166	0.0366769	1.00185	-1.45553	-4.99925
-0.453421	-0.742778	0.0369198	1.00386	-1.45345	-4.99925
-0.453145	-0.742323	0.0371662	1.00529	-1.45159	-4.98855
-0.45289	-0.740992	0.0373917	1.0065	-1.44959	-4.98803
-0.452578	-0.739235	0.0376608	1.00819	-1.44751	-4.9867
-0.452277	-0.738637	0.0379063	1.0087	-1.44562	-4.98457
-0.451847	-0.737535	0.0382091	1.00914	-1.44413	-4.98378
-0.451457	-0.736313	0.0384483	1.00999	-1.44224	-4.97496
-0.451173	-0.735337	0.0386296	1.01134	-1.44057	-4.9675
-0.450841	-0.734676	0.0388557	1.01142	-1.43916	-4.96716
-0.450551	-0.733816	0.0390751	1.01359	-1.43737	-4.96186
-0.450206	-0.732697	0.0393437	1.01522	-1.43562	-4.94339
-0.449903	-0.732209	0.0395351	1.01549	-1.4336	-4.94247
-0.449632	-0.730658	0.0397579	1.01562	-1.43148	-4.94145
-0.449292	-0.729912	0.0400367	1.0168	-1.4296	-4.93966
-0.449008	-0.729912	0.0402491	1.01685	-1.42823	-4.93635
-0.448651	-0.72987	0.0404889	1.01716	-1.42607	-4.93568
-0.44833	-0.727795	0.0407806	1.01741	-1.42451	-4.93007
-0.448104	-0.727744	0.0410319	1.01744	-1.42287	-4.92769
-0.447777	-0.727423	0.0412654	1.01911	-1.42163	-4.92072
-0.447423	-0.725739	0.0415292	1.01918	-1.42014	-4.91917
-0.447159	-0.725554	0.0417478	1.02022	-1.41873	-4.91845
-0.446905	-0.72374	0.0419972	1.02055	-1.41699	-4.91845
-0.446614	-0.723674	0.0422218	1.02152	-1.41483	-4.91341
-0.446364	-0.722134	0.0424273	1.02256	-1.41298	-4.90817
-0.446137	-0.71973	0.0427177	1.02286	-1.41168	-4.90817
-0.445852	-0.719648	0.0429789	1.02327	-1.4098	-4.907
-0.445543	-0.719555	0.0431679	1.02327	-1.40802	-4.89903
-0.445256	-0.717759	0.0433793	1.02421	-1.40615	-4.8966
-0.444906	-0.717335	0.0435854	1.0254	-1.4049	-4.89101
-0.444617	-0.716458	0.0438607	1.02589	-1.40324	-4.89081
-0.444331	-0.712912	0.0441896	1.02656	-1.4015	-4.89081
-0.443962	-0.71145	0.0444704	1.02666	-1.39978	-4.88101
-0.443692	-0.711105	0.0447243	1.02783	-1.39854	-4.87741
-0.443372	-0.71015	0.045038	1.02962	-1.39683	-4.86992
-0.443144	-0.709119	0.0452348	1.02971	-1.39513	-4.86992
-0.442894	-0.708788	0.0455259	1.03143	-1.39371	-4.86889
-0.442617	-0.70834	0.0457119	1.0325	-1.39231	-4.86796
-0.442351	-0.707636	0.0459245	1.0325	-1.39058	-4.86763
-0.442076	-0.707525	0.0461203	1.0328	-1.38908	-4.86725
-0.441691	-0.705702	0.0463147	1.03368	-1.38758	-4.8624
-0.441326	-0.705163	0.0465467	1.03597	-1.38606	-4.84745
-0.441082	-0.704355	0.0468096	1.03636	-1.38477	-4.84595
-0.440785	-0.702488	0.0470484	1.03687	-1.38298	-4.84338
-0.440436	-0.701252	0.0473134	1.03718	-1.38172	-4.84239
-0.440167	-0.701247	0.0475765	1.03819	-1.38024	-4.84183
-0.439839	-0.700117	0.0478685	1.03822	-1.37893	-4.84183
-0.439555	-0.700111	0.0480943	1.04014	-1.37749	-4.83945
-0.439266	-0.697886	0.0483497	1.04144	-1.37593	-4.83705
-0.438981	-0.695905	0.048578	1.04256	-1.37434	-4.83627
-0.438696	-0.695693	0.0489003	1.04412	-1.37302	-4.83433
-0.438399	-0.695473	0.0491478	1.04524	-1.37137	-4.82332
-0.438116	-0.69506	0.0493351	1.0455	-1.37003	-4.81883
-0.437773	-0.693235	0.0495528	1.04763	-1.36861	-4.81745
-0.437377	-0.692182	0.0497368	1.0477	-1.36733	-4.81745
-0.437117	-0.687873	0.0499973	1.04795	-1.36597	-4.80842
-0.436808	-0.687646	0.0502766	1.04813	-1.36455	-4.79998
-0.436527	-0.686744	0.0505344	1.04846	-1.36324	-4.78529
-0.43621	-0.686738	0.0507775	1.0501	-1.36153	-4.78405
-0.435854	-0.686028	0.050999	1.05144	-1.36007	-4.77224
-0.435597	-0.685359	0.0511955	1.05148	-1.35878	-4.7696
-0.435306	-0.68531	0.0514433	1.05162	-1.35751	-4.76018
-0.434994	-0.68384	0.0517031	1.05163	-1.35601	-4.75909
-0.434687	-0.682403	0.0519752	1.0517	-1.3546	-4.75657
-0.43443	-0.675528	0.0522173	1.052	-1.35337	-4.75611
-0.434151	-0.670619	0.0525687	1.0542	-1.35202	-4.74506
-0.433869	-0.670104	0.0527968	1.05472	-1.35044	-4.73931
-0.433568	-0.668447	0.0530741	1.05507	-1.34901	-4.73346
-0.433227	-0.668447	0.0533225	1.05536	-1.34767	-4.73171
-0.432976	-0.667753	0.0535833	1.05675	-1.34643	-4.70333
-0.432712	-0.663957	0.0538677	1.05707	-1.34505	-4.70144
-0.432366	-0.663043	0.054098	1.05713	-1.34375	-4.7004
-0.432047	-0.660546	0.0543383	1.0604	-1.34244	-4.68794
-0.431783	-0.659654	0.0545271	1.06111	-1.34117	-4.68648
-0.431487	-0.657358	0.0547414	1.06117	-1.33973	-4.68242
-0.431193	-0.656218	0.0549759	1.06124	-1.33855	-4.676
-0.430952	-0.656143	0.0551538	1.06212	-1.337	-4.6722
-0.430645	-0.654921	0.0553707	1.06264	-1.33599	-4.67217
-0.430336	-0.654828	0.0555694	1.06329	-1.33493	-4.66836
-0.430072	-0.653542	0.055776	1.06379	-1.33381	-4.66137
-0.429742	-0.652682	0.0560201	1.0639	-1.3325	-4.65922
-0.429494	-0.652517	0.0563476	1.06459	-1.33127	-4.65455
-0.429143	-0.651118	0.0566087	1.0651	-1.33007	-4.65109
-0.428916	-0.648831	0.0568013	1.06568	-1.32869	-4.65013
-0.428545	-0.645855	0.0569995	1.06728	-1.32737	-4.64225
-0.428169	-0.64585	0.0572223	1.06742	-1.32613	-4.63626
-0.427883	-0.643466	0.0574828	1.06758	-1.32488	-4.63554
-0.427552	-0.642961	0.0576981	1.06927	-1.32364	-4.6339
-0.427249	-0.642961	0.0579343	1.06997	-1.32244	-4.6299
-0.426997	-0.64181	0.0581571	1.07099	-1.3215	-4.62973
-0.426686	-0.638169	0.0584009	1.07099	-1.32037	-4.62717
-0.426433	-0.637234	0.0586089	1.07313	-1.3192	-4.62107
-0.426178	-0.634382	0.0588612	1.07319	-1.31797	-4.61868
-0.425853	-0.633129	0.0590773	1.07324	-1.31676	-4.61783
-0.425593	-0.631538	0.059373	1.07492	-1.31544	-4.61595
-0.425332	-0.630733	0.0596052	1.075	-1.31409	-4.61595
-0.425069	-0.6278	0.0598621	1.07523	-1.31297	-4.61346
-0.424723	-0.626696	0.0601333	1.07531	-1.31157	-4.6055
-0.424455	-0.625266	0.0603761	1.07622	-1.31027	-4.6055
-0.424186	-0.62486	0.0606353	1.07667	-1.30926	-4.60539
-0.423801	-0.623857	0.0608354	1.07723	-1.30818	-4.60001
-0.42351	-0.623714	0.0610369	1.07805	-1.30721	-4.59823
-0.423163	-0.623641	0.0612318	1.07865	-1.30581	-4.59795
-0.42291	-0.622862	0.0614916	1.07958	-1.30437	-4.59305
-0.422574	-0.62273	0.0617348	1.07965	-1.30331	-4.59198
-0.422203	-0.622639	0.0619515	1.07979	-1.30236	-4.58989
-0.421929	-0.621482	0.0621783	1.07979	-1.30087	-4.58655
-0.421701	-0.619747	0.0623871	1.0807	-1.29935	-4.58655
-0.421389	-0.619328	0.0625986	1.0807	-1.29799	-4.58133
-0.421055	-0.617272	0.0628904	1.08104	-1.29667	-4.57372
-0.420782	-0.616396	0.0631765	1.08158	-1.29587	-4.57334
-0.420543	-0.616396	0.0634719	1.08263	-1.29474	-4.57075
-0.420177	-0.61554	0.0636579	1.08336	-1.29357	-4.56875
-0.41991	-0.61554	0.0638879	1.08366	-1.29247	-4.56875
-0.419621	-0.615124	0.064114	1.08448	-1.29147	-4.56286
-0.419359	-0.614624	0.0643283	1.08504	-1.29031	-4.5478
-0.419101	-0.611338	0.0645643	1.08525	-1.2891	-4.54708
-0.418848	-0.609793	0.0647882	1.08525	-1.28817	-4.5415
-0.418616	-0.609452	0.0650158	1.08582	-1.28715	-4.53672
-0.418292	-0.609038	0.0652316	1.08774	-1.28599	-4.53381
-0.418011	-0.606981	0.0654464	1.09038	-1.28495	-4.52213
-0.417719	-0.606971	0.0657194	1.09057	-1.28358	-4.52185
-0.417408	-0.606199	0.065982	1.09111	-1.28246	-4.5184
-0.41708	-0.605916	0.0662259	1.09148	-1.28129	-4.51796
-0.416769	-0.605407	0.0664894	1.09185	-1.28004	-4.51395
-0.416436	-0.604563	0.0667157	1.09279	-1.27906	-4.51224
-0.416108	-0.601889	0.0669478	1.0934	-1.27805	-4.51131
-0.415745	-0.601342	0.0672131	1.09391	-1.27703	-4.51014
-0.415494	-0.59974	0.0674743	1.094	-1.27601	-4.50851
-0.415204	-0.599109	0.0676753	1.094	-1.27501	-4.49911
-0.414867	-0.596761	0.0679606	1.09407	-1.27396	-4.49838
-0.414607	-0.593966	0.0681739	1.09574	-1.27286	-4.47426
-0.414304	-0.589238	0.0684428	1.09706	-1.27186	-4.47274
-0.413981	-0.587832	0.0686963	1.09727	-1.27095	-4.46969
-0.413736	-0.585446	0.0689266	1.09794	-1.26993	-4.4665
-0.413447	-0.585001	0.069182	1.09832	-1.26878	-4.45757
-0.41327	-0.584554	0.0694059	1.09864	-1.26775	-4.45707
-0.412967	-0.584254	0.069627	1.09864	-1.26697	-4.45634
-0.41266	-0.583508	0.0698569	1.10002	-1.26611	-4.45629
-0.412391	-0.583376	0.0701108	1.10123	-1.26487	-4.45554
-0.412119	-0.582174	0.0703496	1.10123	-1.26371	-4.45292
-0.411826	-0.579616	0.0705917	1.10148	-1.26287	-4.44872
-0.411541	-0.577508	0.0708628	1.10181	-1.26183	-4.44691
-0.411289	-0.576935	0.0710971	1.10205	-1.26083	-4.44298
-0.410969	-0.576031	0.071335	1.1027	-1.25994	-4.44069
-0.410669	-0.573967	0.0715608	1.1027	-1.25899	-4.43703
-0.410395	-0.573705	0.0717831	1.10359	-1.25786	-4.43601
-0.410049	-0.572533	0.0720205	1.10418	-1.25666	-4.43566
-0.409772	-0.571225	0.0722141	1.10915	-1.25577	-4.41972
-0.409496	-0.571225	0.0724463	1.10962	-1.25474	-4.41972
-0.409179	-0.570504	0.0727445	1.11043	-1.25364	-4.40634
-0.408917	-0.567833	0.072985	1.11117	-1.25275	-4.40316
-0.408608	-0.567597	0.0731489	1.11381	-1.25164	-4.40078
-0.408321	-0.567575	0.0733436	1.11471	-1.25075	-4.38975
-0.408045	-0.565884	0.0735893	1.11588	-1.24979	-4.38606
-0.40782	-0.565784	0.0737974	1.11673	-1.24901	-4.38193
-0.407573	-0.564362	0.0740134	1.11751	-1.24803	-4.37025
-0.407191	-0.563493	0.0742424	1.11798	-1.24725	-4.36559
-0.406948	-0.563168	0.0745163	1.11943	-1.24648	-4.36437
-0.406735	-0.562148	0.074746	1.1218	-1.24553	-4.36151
-0.406416	-0.561934	0.0750301	1.12188	-1.24435	-4.35556
-0.406119	-0.561565	0.0753039	1.12195	-1.24345	-4.35546
-0.405862	-0.56035	0.0755034	1.12273	-1.24265	-4.3532
-0.405553	-0.560169	0.075737	1.12359	-1.2415	-4.3532
-0.405234	-0.559703	0.075981	1.12408	-1.24066	-4.33964
-0.404948	-0.559169	0.0762704	1.12505	-1.23967	-4.33886
-0.404629	-0.559169	0.0764859	1.12555	-1.23863	-4.33785
-0.404393	-0.558609	0.0767104	1.12559	-1.23753	-4.33785
-0.404103	-0.558129	0.0769278	1.12593	-1.2365	-4.33426
-0.403829	-0.556822	0.0771784	1.12656	-1.23536	-4.32755
-0.403481	-0.556062	0.0774821	1.12919	-1.23454	-4.32712
-0.403108	-0.553498	0.0776797	1.12942	-1.23357	-4.32581
-0.402776	-0.552823	0.0779656	1.13009	-1.2327	-4.32334
-0.402487	-0.551192	0.0781727	1.13093	-1.23177	-4.31641
-0.402218	-0.551192	0.0783845	1.13154	-1.23076	-4.31055
-0.401956	-0.545511	0.078618	1.13179	-1.22982	-4.30683
-0.401685	-0.545164	0.0788253	1.13179	-1.22912	-4.30302
-0.40143	-0.542669	0.0791124	1.13179	-1.22818	-4.29341
-0.401178	-0.541118	0.0793968	1.13179	-1.22734	-4.27441
-0.400896	-0.540915	0.0795925	1.13279	-1.22664	-4.27329
-0.400591	-0.533324	0.0798426	1.13291	-1.22552	-4.27021
-0.400284	-0.531409	0.0801426	1.13377	-1.22476	-4.26499
-0.400029	-0.530163	0.0803046	1.13462	-1.22369	-4.26314
-0.399719	-0.526833	0.080547	1.13586	-1.22272	-4.25216
-0.399449	-0.526167	0.0807463	1.13684	-1.22173	-4.25196
-0.399208	-0.525507	0.0809752	1.1386	-1.22086	-4.24832
-0.398971	-0.525389	0.0812283	1.13967	-1.21987	-4.24832
-0.39871	-0.524909	0.0814621	1.14077	-1.21893	-4.24704
-0.398442	-0.523963	0.0816734	1.14228	-1.21792	-4.24413
-0.398047	-0.523593	0.0818661	1.14237	-1.21715	-4.24281
-0.397749	-0.523169	0.0820388	1.14237	-1.21631	-4.23901
-0.397516	-0.520853	0.0822808	1.14291	-1.21534	-4.23797
-0.397235	-0.519526	0.0825183	1.14463	-1.21438	-4.23368
-0.396989	-0.515944	0.0827381	1.14606	-1.21343	-4.23368
-0.396694	-0.512196	0.0829398	1.14681	-1.21261	-4.22467
-0.396361	-0.511746	0.0831514	1.14775	-1.21169	-4.22001
-0.396106	-0.511397	0.0834159	1.1486	-1.21064	-4.21939
-0.395803	-0.511276	0.0835968	1.14897	-1.2098	-4.21753
-0.395514	-0.509232	0.0838656	1.14962	-1.20896	-4.21675
-0.395228	-0.507797	0.0840405	1.15012	-1.20815	-4.20968
-0.394976	-0.5062	0.0842399	1.15018	-1.20705	-4.20848
-0.394688	-0.506036	0.0844675	1.15212	-1.20615	-4.20579
-0.394414	-0.504518	0.0846847	1.15213	-1.20537	-4.20431
-0.39409	-0.503605	0.0850159	1.15216	-1.20464	-4.19291
-0.393801	-0.503596	0.0852101	1.15268	-1.20381	-4.19236
-0.393541	-0.501554	0.0854294	1.15274	-1.20306	-4.19236
-0.393235	-0.5015	0.0856324	1.15338	-1.20232	-4.18888
-0.392924	-0.50055	0.0858388	1.15393	-1.2016	-4.1874
-0.39259	-0.500228	0.0860264	1.1544	-1.20088	-4.18729
-0.392265	-0.497896	0.0862043	1.15448	-1.20008	-4.18317
-0.392024	-0.494662	0.0864022	1.15497	-1.19938	-4.17671
-0.391782	-0.493975	0.0866178	1.15563	-1.1984	-4.17488
-0.391518	-0.493017	0.0868545	1.15585	-1.1974	-4.17356
-0.391293	-0.49134	0.0870656	1.15642	-1.19662	-4.17356
-0.391006	-0.490358	0.0872777	1.15687	-1.19575	-4.16824
-0.390771	-0.489891	0.087521	1.15794	-1.19476	-4.1674
-0.390542	-0.489427	0.0877461	1.1592	-1.19405	-4.16718
-0.390247	-0.488017	0.0880363	1.15998	-1.19323	-4.16591
-0.38988	-0.487964	0.0882669	1.16104	-1.19233	-4.1626
-0.389545	-0.487847	0.0885187	1.16118	-1.19145	-4.16241
-0.389275	-0.487775	0.0887284	1.16277	-1.19048	-4.16019
-0.389041	-0.487616	0.0889226	1.16289	-1.18972	-4.15434
-0.388851	-0.485363	0.0891947	1.16293	-1.18894	-4.15221
-0.388519	-0.485052	0.089433	1.16737	-1.18829	-4.14699
-0.388174	-0.484824	0.0896653	1.1674	-1.18736	-4.144
-0.387837	-0.484462	0.0898672	1.16859	-1.18624	-4.14282
-0.387584	-0.483747	0.090055	1.17022	-1.18534	-4.13874
-0.387251	-0.482748	0.0902759	1.17125	-1.18443	-4.13545
-0.386994	-0.481559	0.09047	1.17194	-1.1836	-4.13103
-0.386741	-0.477354	0.0907253	1.17283	-1.18285	-4.12885
-0.386464	-0.475777	0.0909389	1.17318	-1.18219	-4.12868
-0.386117	-0.474982	0.0911758	1.17406	-1.18126	-4.1233
-0.385863	-0.474972	0.0913922	1.1746	-1.18046	-4.11351
-0.385628	-0.47369	0.091629	1.1746	-1.17961	-4.10993
-0.385377	-0.472067	0.0918092	1.1746	-1.17882	-4.10983
-0.385092	-0.472067	0.09205	1.1746	-1.17807	-4.10409
-0.384773	-0.471888	0.0922631	1.1746	-1.17741	-4.10384
-0.384562	-0.467319	0.0924416	1.1746	-1.17639	-4.10384
-0.384286	-0.467139	0.0926314	1.17526	-1.17557	-4.10278
-0.384023	-0.462921	0.0929121	1.17608	-1.17491	-4.10076
-0.383755	-0.461421	0.093143	1.17664	-1.17391	-4.09863
-0.383475	-0.460553	0.0933845	1.17734	-1.1732	-4.09779
-0.383212	-0.459066	0.093622	1.17793	-1.1726	-4.09502
-0.382805	-0.458235	0.0938408	1.17836	-1.17188	-4.09307
-0.38244	-0.45699	0.0940505	1.17985	-1.17108	-4.09061
-0.382159	-0.453204	0.0943554	1.18136	-1.17031	-4.08449
-0.381899	-0.451961	0.0945812	1.18209	-1.16945	-4.08012
-0.381553	-0.45138	0.0948437	1.18318	-1.16858	-4.07769
-0.381226	-0.449316	0.0950379	1.18326	-1.16778	-4.07157
-0.381022	-0.44634	0.0952439	1.18385	-1.16693	-4.06907
-0.380753	-0.444106	0.0955051	1.18426	-1.16622	-4.06272
-0.380434	-0.442922	0.0957801	1.18497	-1.16556	-4.06012
-0.380113	-0.439556	0.0959771	1.18581	-1.16468	-4.05954
-0.379762	-0.439425	0.0961902	1.18685	-1.16386	-4.05573
-0.379437	-0.438664	0.0963876	1.18714	-1.1631	-4.0553
-0.379171	-0.434985	0.0966178	1.18789	-1.16225	-4.05525
-0.378952	-0.433774	0.096897	1.18836	-1.16152	-4.05436
-0.378635	-0.433291	0.0971671	1.18967	-1.16057	-4.04648
-0.378362	-0.432149	0.0974084	1.19031	-1.15978	-4.04172
-0.377985	-0.42806	0.0976289	1.1907	-1.15918	-4.04008
-0.377658	-0.427053	0.09785	1.191	-1.15843	-4.03892
-0.377416	-0.426584	0.0981241	1.1914	-1.15762	-4.03522
-0.377053	-0.424503	0.0984	1.19244	-1.15693	-4.0342
-0.376771	-0.42443	0.0986137	1.1927	-1.15622	-4.03301
-0.376482	-0.422754	0.0987963	1.19305	-1.15548	-4.03259
-0.37627	-0.422754	0.0990211	1.19392	-1.15475	-4.03235
-0.376002	-0.422752	0.0993034	1.19633	-1.15404	-4.03139
-0.375666	-0.421378	0.099489	1.19638	-1.15323	-4.03139
-0.375337	-0.421125	0.099706	1.19805	-1.1524	-4.03024
-0.375055	-0.420726	0.0999197	1.1983	-1.15168	-4.02794
-0.374746	-0.41993	0.100152	1.19876	-1.15094	-4.01983
-0.374411	-0.419272	0.100345	1.19885	-1.15002	-4.01932
-0.37413	-0.418298	0.100645	1.19893	-1.14917	-4.01712
-0.373816	-0.417537	0.100943	1.19937	-1.14827	-4.01523
-0.373497	-0.41485	0.10119	1.19996	-1.14739	-4.01008
-0.373291	-0.414696	0.101435	1.20048	-1.1466	-4.00907
-0.373003	-0.414636	0.101647	1.2005	-1.1459	-4.00556
-0.372714	-0.412884	0.101914	1.20094	-1.1452	-3.9998
-0.372454	-0.410272	0.102125	1.2035	-1.14455	-3.99584
-0.372149	-0.408556	0.102385	1.2037	-1.14366	-3.99477
-0.371803	-0.408486	0.102586	1.20515	-1.14292	-3.99094
-0.371537	-0.408122	0.10286	1.20594	-1.14207	-3.98977
-0.371237	-0.4075	0.103036	1.20594	-1.14133	-3.98921
-0.370952	-0.407058	0.103322	1.20828	-1.14049	-3.98226
-0.370706	-0.403086	0.103561	1.20903	-1.13978	-3.98032
-0.370401	-0.402482	0.103786	1.20945	-1.13897	-3.97441
-0.370069	-0.401561	0.10401	1.20953	-1.13835	-3.97227
-0.369771	-0.401325	0.104221	1.21056	-1.13755	-3.97227
-0.369508	-0.399739	0.104474	1.21093	-1.13702	-3.96959
-0.369124	-0.399694	0.104727	1.21118	-1.13637	-3.96598
-0.368871	-0.399088	0.104945	1.21219	-1.13578	-3.96263
-0.368628	-0.398677	0.105147	1.21269	-1.13509	-3.96098
-0.368278	-0.398349	0.105356	1.21319	-1.1343	-3.94988
-0.368021	-0.398006	0.105579	1.21322	-1.13365	-3.949
-0.367769	-0.396471	0.105771	1.21372	-1.13289	-3.94704
-0.367459	-0.396077	0.106001	1.21635	-1.13214	-3.94595
-0.367215	-0.394093	0.106242	1.2165	-1.13129	-3.94262
-0.366951	-0.39151	0.106441	1.21705	-1.13052	-3.94029
-0.366666	-0.390654	0.106649	1.21752	-1.12983	-3.9365
-0.366398	-0.388686	0.106815	1.21752	-1.12921	-3.9365
-0.36609	-0.386492	0.107075	1.21854	-1.12846	-3.93405
-0.365804	-0.38382	0.107338	1.22215	-1.1277	-3.93017
-0.365504	-0.382839	0.107539	1.2222	-1.12691	-3.93017
-0.365247	-0.379748	0.107788	1.22435	-1.12622	-3.92806
-0.364982	-0.378687	0.108043	1.22496	-1.12565	-3.927
-0.364697	-0.377804	0.108305	1.22522	-1.12503	-3.92126
-0.364441	-0.376886	0.108625	1.22555	-1.12443	-3.91145
-0.364095	-0.37518	0.108846	1.22589	-1.12378	-3.90992
-0.363821	-0.374791	0.109075	1.22622	-1.12315	-3.90657
-0.363434	-0.374742	0.109353	1.22743	-1.12243	-3.90657
-0.363094	-0.373637	0.109591	1.22882	-1.12174	-3.89975
-0.362737	-0.373637	0.109791	1.22953	-1.12107	-3.89838
-0.362451	-0.372387	0.109994	1.22953	-1.12041	-3.89838
-0.362214	-0.371171	0.110286	1.22953	-1.11974	-3.898
-0.361996	-0.370361	0.110533	1.23032	-1.11916	-3.89552
-0.361732	-0.370333	0.110751	1.23119	-1.11849	-3.89476
-0.361432	-0.36752	0.111035	1.23123	-1.11787	-3.88983
-0.361184	-0.365197	0.111259	1.23254	-1.11716	-3.88673
-0.360893	-0.36046	0.111471	1.23256	-1.11648	-3.87765
-0.360622	-0.360383	0.111732	1.2342	-1.11579	-3.87725
-0.360345	-0.360174	0.111968	1.23439	-1.11508	-3.86499
-0.360061	-0.35965	0.112154	1.23441	-1.11447	-3.86131
-0.359789	-0.358291	0.112452	1.23486	-1.11385	-3.85994
-0.359491	-0.35766	0.112727	1.2371	-1.11303	-3.85377
-0.359208	-0.35725	0.113002	1.23735	-1.11243	-3.8537
-0.358865	-0.354721	0.11322	1.23766	-1.11178	-3.84786
-0.35858	-0.353469	0.113448	1.23846	-1.11107	-3.84786
-0.358354	-0.353469	0.113791	1.23904	-1.11037	-3.84723
-0.358063	-0.351248	0.113995	1.2419	-1.10965	-3.84723
-0.35781	-0.351141	0.114231	1.24298	-1.10888	-3.84618
-0.357514	-0.350597	0.114553	1.24445	-1.10838	-3.84553
-0.357234	-0.347994	0.114782	1.24502	-1.10776	-3.84274
-0.3569	-0.347367	0.11506	1.24654	-1.10706	-3.83162
-0.356634	-0.346909	0.115288	1.24675	-1.1064	-3.8285
-0.356331	-0.344294	0.115576	1.24697	-1.10564	-3.82825
-0.356048	-0.337578	0.115868	1.25119	-1.10507	-3.82092
-0.35571	-0.337182	0.116107	1.2516	-1.10438	-3.81906
-0.355454	-0.335919	0.116363	1.25171	-1.10376	-3.81906
-0.355103	-0.334851	0.116573	1.25364	-1.103	-3.81878
-0.354854	-0.334432	0.116798	1.25364	-1.10235	-3.81518
-0.354565	-0.334203	0.117074	1.25691	-1.10168	-3.81131
-0.354313	-0.333071	0.117331	1.25749	-1.10102	-3.80052
-0.353982	-0.333071	0.117552	1.25858	-1.10026	-3.80039
-0.353726	-0.331202	0.117796	1.25955	-1.09971	-3.79898
-0.353462	-0.327991	0.118032	1.25974	-1.09902	-3.79797
-0.353178	-0.326622	0.118269	1.25985	-1.09832	-3.79342
-0.352911	-0.326547	0.118516	1.2607	-1.09755	-3.79245
-0.352672	-0.325219	0.118711	1.26134	-1.09686	-3.79052
-0.352396	-0.324441	0.118966	1.26142	-1.0963	-3.78852
-0.352129	-0.323428	0.119217	1.26213	-1.09562	-3.78235
-0.351868	-0.321997	0.119432	1.26251	-1.09501	-3.78066
-0.351513	-0.319773	0.119649	1.26286	-1.09445	-3.7769
-0.351216	-0.318106	0.119815	1.26358	-1.09379	-3.77647
-0.350988	-0.316885	0.120102	1.26486	-1.09313	-3.77644
-0.350738	-0.316372	0.120309	1.26489	-1.09246	-3.77552
-0.350457	-0.316012	0.120563	1.26491	-1.09191	-3.77434
-0.350101	-0.314865	0.120815	1.26491	-1.09141	-3.77396
-0.349828	-0.314761	0.121047	1.26597	-1.09073	-3.77102
-0.349496	-0.313181	0.121265	1.26598	-1.08995	-3.77015
-0.349248	-0.312543	0.121492	1.26677	-1.08933	-3.76945
-0.348982	-0.312537	0.121752	1.26726	-1.08858	-3.76808
-0.348725	-0.311953	0.122022	1.26726	-1.08796	-3.76544
-0.348441	-0.310944	0.122253	1.26737	-1.08736	-3.76298
-0.348226	-0.310941	0.122488	1.26867	-1.08663	-3.76135
-0.347894	-0.310291	0.122738	1.2689	-1.08617	-3.75958
-0.347577	-0.308279	0.122975	1.2689	-1.08562	-3.75955
-0.347279	-0.307275	0.12323	1.2689	-1.08511	-3.75893
-0.346974	-0.306397	0.123404	1.26918	-1.08445	-3.75214
-0.346716	-0.305644	0.123646	1.26958	-1.08372	-3.75214
-0.346457	-0.304446	0.123881	1.26984	-1.08305	-3.75028
-0.346221	-0.303337	0.124079	1.27066	-1.08253	-3.74114
-0.345942	-0.301123	0.124318	1.27242	-1.08192	-3.74077
-0.345683	-0.298305	0.124631	1.27299	-1.08134	-3.73903
-0.345426	-0.298305	0.124934	1.27323	-1.0808	-3.73803
-0.345152	-0.29793	0.125249	1.27332	-1.08017	-3.73676
-0.344916	-0.297826	0.125499	1.27454	-1.07951	-3.73004
-0.344581	-0.291958	0.125686	1.27546	-1.07884	-3.72995
-0.344305	-0.291657	0.125927	1.2759	-1.07821	-3.72868
-0.344011	-0.290548	0.126199	1.28068	-1.07753	-3.7285
-0.343676	-0.290265	0.126454	1.28109	-1.07695	-3.7285
-0.343395	-0.289263	0.126706	1.28286	-1.07637	-3.7283
-0.343043	-0.287797	0.126913	1.28347	-1.07583	-3.72783
-0.34274	-0.285642	0.127185	1.2837	-1.07514	-3.72773
-0.342409	-0.285079	0.127394	1.28379	-1.07448	-3.72529
-0.34216	-0.284648	0.127638	1.2839	-1.07401	-3.7245
-0.34189	-0.284446	0.127892	1.28401	-1.07348	-3.72131
-0.341612	-0.283449	0.128088	1.28438	-1.07286	-3.72056
-0.341414	-0.282824	0.128302	1.28499	-1.07219	-3.7158
-0.3411	-0.282487	0.128537	1.2858	-1.07151	-3.71505
-0.340775	-0.282049	0.128775	1.28752	-1.07092	-3.71371
-0.340456	-0.280069	0.129035	1.28752	-1.07034	-3.71161
-0.340133	-0.278598	0.129352	1.28928	-1.06967	-3.70781
-0.339934	-0.276683	0.129597	1.28928	-1.06912	-3.70528
-0.339598	-0.275121	0.129856	1.2899	-1.06847	-3.68739
-0.339361	-0.27404	0.130099	1.29003	-1.06793	-3.68637
-0.339037	-0.272381	0.130376	1.29121	-1.06722	-3.68612
-0.338756	-0.272143	0.130603	1.2917	-1.06663	-3.68591
-0.338467	-0.271971	0.130846	1.29189	-1.06608	-3.68591
-0.33818	-0.271971	0.131112	1.29362	-1.06547	-3.68591
-0.337942	-0.270885	0.13137	1.29379	-1.065	-3.67869
-0.33767	-0.269042	0.131639	1.29435	-1.06448	-3.67709
-0.337394	-0.268902	0.13185	1.29601	-1.06375	-3.67629
-0.337072	-0.268365	0.132109	1.29614	-1.06321	-3.67502
-0.336808	-0.267449	0.132405	1.29671	-1.06265	-3.67324
-0.336515	-0.265728	0.132658	1.29772	-1.06195	-3.67324
-0.336239	-0.265007	0.132921	1.2988	-1.06135	-3.67175
-0.336017	-0.264778	0.133159	1.29939	-1.06072	-3.66981
-0.335745	-0.261732	0.133363	1.29959	-1.06022	-3.66518
-0.335503	-0.261008	0.133576	1.30014	-1.05961	-3.66304
-0.33524	-0.261008	0.133888	1.30014	-1.05894	-3.66038
-0.334899	-0.25884	0.134116	1.30032	-1.05826	-3.65896
-0.334579	-0.258636	0.134348	1.30043	-1.05757	-3.655
-0.334241	-0.256062	0.134602	1.30043	-1.05681	-3.65029
-0.333939	-0.256062	0.134869	1.30043	-1.05626	-3.6483
-0.33362	-0.253972	0.135075	1.30086	-1.05565	-3.64535
-0.333362	-0.253591	0.13532	1.30199	-1.05503	-3.64304
-0.333089	-0.253137	0.135601	1.30257	-1.05448	-3.63403
-0.332834	-0.252994	0.13592	1.30304	-1.05395	-3.63325
-0.332571	-0.252994	0.136168	1.30304	-1.05337	-3.62827
-0.332239	-0.252616	0.136372	1.30387	-1.05277	-3.62819
-0.33179	-0.252116	0.136668	1.30586	-1.05222	-3.6254
-0.331463	-0.250352	0.136943	1.30607	-1.05161	-3.62409
-0.331161	-0.246502	0.137128	1.30675	-1.0511	-3.62009
-0.330939	-0.246282	0.137345	1.30701	-1.05054	-3.61885
-0.330673	-0.246272	0.137591	1.31192	-1.0501	-3.6171
-0.330394	-0.24559	0.13782	1.31231	-1.04952	-3.61522
-0.330101	-0.244382	0.138029	1.31241	-1.04901	-3.6101
-0.329732	-0.244169	0.138277	1.31262	-1.04843	-3.60861
-0.329439	-0.23949	0.138499	1.31262	-1.04781	-3.6062
-0.329164	-0.23843	0.13871	1.31286	-1.04727	-3.60522
-0.32888	-0.235302	0.138934	1.31411	-1.04667	-3.60522
-0.328602	-0.231338	0.13919	1.31495	-1.04609	-3.60416
-0.328298	-0.23022	0.139466	1.31583	-1.04562	-3.60326
-0.328037	-0.23022	0.139712	1.31688	-1.04495	-3.60309
-0.327799	-0.229164	0.139933	1.31931	-1.04429	-3.60021
-0.327499	-0.227799	0.140214	1.32157	-1.04372	-3.59842
-0.327247	-0.227799	0.140499	1.32177	-1.04306	-3.59495
-0.326893	-0.227799	0.140724	1.32279	-1.04243	-3.58978
-0.326572	-0.227799	0.141002	1.32337	-1.04188	-3.58733
-0.326292	-0.227799	0.141242	1.32378	-1.04141	-3.58692
-0.326004	-0.227799	0.141455	1.32378	-1.04088	-3.58565
-0.325691	-0.227546	0.141698	1.32486	-1.04023	-3.58233
-0.325392	-0.224366	0.141939	1.32576	-1.03966	-3.5823
-0.325121	-0.223907	0.142127	1.32605	-1.03919	-3.57523
-0.324855	-0.220927	0.142328	1.32661	-1.03851	-3.57107
-0.324613	-0.220625	0.142507	1.32733	-1.03803	-3.56513
-0.324395	-0.220115	0.142776	1.32751	-1.03748	-3.56443
-0.324147	-0.215465	0.143023	1.32775	-1.03679	-3.56382
-0.323833	-0.214948	0.143321	1.32806	-1.03628	-3.56382
-0.323585	-0.21274	0.143557	1.32943	-1.03578	-3.5613
-0.323294	-0.212467	0.143836	1.33017	-1.03526	-3.55931
-0.323039	-0.210305	0.144083	1.33028	-1.03477	-3.54737
-0.322721	-0.209776	0.144323	1.33062	-1.03429	-3.5457
-0.322438	-0.209776	0.144643	1.33305	-1.03384	-3.54466
-0.322109	-0.207958	0.144836	1.33385	-1.0334	-3.54342
-0.321812	-0.206853	0.145062	1.33385	-1.03281	-3.54262
-0.32148	-0.206656	0.145353	1.33411	-1.0323	-3.54109
-0.321122	-0.203891	0.145587	1.33416	-1.0318	-3.54107
-0.320806	-0.20352	0.145799	1.33438	-1.03116	-3.53839
-0.320517	-0.201215	0.146021	1.33455	-1.03061	-3.53839
-0.320231	-0.201207	0.146281	1.33521	-1.03013	-3.53774
-0.319928	-0.200864	0.146462	1.33554	-1.0296	-3.5363
-0.319556	-0.200544	0.146709	1.33554	-1.02906	-3.5348
-0.319268	-0.20013	0.146932	1.33631	-1.02846	-3.53332
-0.318935	-0.199936	0.147155	1.33631	-1.028	-3.53014
-0.318546	-0.19878	0.147359	1.33675	-1.02741	-3.52949
-0.318266	-0.198626	0.14757	1.33745	-1.02695	-3.52615
-0.317987	-0.198626	0.147804	1.33758	-1.02656	-3.52584
-0.317661	-0.192845	0.148071	1.33771	-1.02602	-3.52515
-0.317381	-0.188578	0.148369	1.3386	-1.02541	-3.51862
-0.317122	-0.188189	0.148601	1.34032	-1.02499	-3.51363
-0.316824	-0.187262	0.148872	1.34045	-1.02451	-3.51336
-0.31661	-0.18632	0.149084	1.34049	-1.02404	-3.5118
-0.316327	-0.18632	0.149338	1.34183	-1.02351	-3.50951
-0.315963	-0.18632	0.149618	1.34218	-1.02289	-3.50722
-0.315712	-0.18632	0.149836	1.34228	-1.02237	-3.50691
-0.315418	-0.185673	0.150047	1.3426	-1.02192	-3.50472
-0.315062	-0.184539	0.150244	1.3426	-1.02144	-3.50294
-0.31481	-0.184521	0.150496	1.3426	-1.02083	-3.49665
-0.314555	-0.184387	0.150787	1.34359	-1.02036	-3.4964
-0.314238	-0.184387	0.151076	1.346	-1.01987	-3.49518
-0.314003	-0.184088	0.151272	1.34617	-1.0194	-3.49446
-0.313747	-0.183832	0.1515	1.34742	-1.01891	-3.49433
-0.313455	-0.183664	0.151705	1.34936	-1.01836	-3.49233
-0.313139	-0.18345	0.151969	1.3495	-1.01792	-3.48875
-0.312933	-0.183168	0.152208	1.34953	-1.01737	-3.48875
-0.312634	-0.182659	0.152393	1.34983	-1.01689	-3.48574
-0.312393	-0.182605	0.152643	1.35366	-1.01652	-3.4848
-0.312124	-0.181728	0.152896	1.35392	-1.01601	-3.481
-0.311869	-0.18166	0.153117	1.35457	-1.01539	-3.48003
-0.311554	-0.181209	0.153329	1.35603	-1.01491	-3.48003
-0.311295	-0.17898	0.153581	1.35968	-1.01431	-3.47481
-0.311012	-0.17805	0.153838	1.35978	-1.01375	-3.4728
-0.310767	-0.176352	0.154096	1.35989	-1.01317	-3.47274
-0.310436	-0.17562	0.154292	1.36019	-1.01258	-3.46907
-0.31001	-0.175121	0.154492	1.36073	-1.01214	-3.46125
-0.309739	-0.174636	0.154728	1.36174	-1.01151	-3.46112
-0.309408	-0.173295	0.154976	1.3623	-1.01104	-3.45415
-0.309056	-0.17218	0.155196	1.36355	-1.01059	-3.44365
-0.308762	-0.169608	0.155443	1.36374	-1.0101	-3.44362
-0.308521	-0.169173	0.155663	1.36402	-1.00965	-3.44268
-0.308311	-0.169039	0.155928	1.36439	-1.00907	-3.44054
-0.308035	-0.168769	0.156206	1.36503	-1.00851	-3.43763
-0.307707	-0.166746	0.156482	1.36503	-1.00806	-3.43226
-0.30743	-0.163366	0.156841	1.36513	-1.00747	-3.43226
-0.30712	-0.160827	0.157099	1.36524	-1.00703	-3.432
-0.306861	-0.159772	0.157343	1.36542	-1.00647	-3.43001
-0.30663	-0.159144	0.157518	1.36636	-1.00589	-3.43001
-0.306409	-0.158604	0.157758	1.3671	-1.00538	-3.42945
-0.306126	-0.158129	0.157957	1.3671	-1.00487	-3.42906
-0.305826	-0.157171	0.158212	1.36772	-1.00437	-3.42906
-0.305588	-0.156263	0.158422	1.36793	-1.00393	-3.42868
-0.305259	-0.155086	0.158665	1.36801	-1.00345	-3.42825
-0.304943	-0.153412	0.158963	1.36919	-1.003	-3.42623
-0.304583	-0.153116	0.159166	1.37012	-1.00244	-3.42488
-0.304326	-0.152626	0.159401	1.37012	-1.00189	-3.41689
-0.304049	-0.151855	0.15966	1.37109	-1.00147	-3.41438
-0.303758	-0.14888	0.159954	1.37326	-1.00093	-3.41245
-0.303498	-0.147775	0.160171	1.37331	-1.00036	-3.41111
-0.30326	-0.147362	0.160397	1.37407	-0.999851	-3.40696
-0.303001	-0.14704	0.160679	1.37536	-0.9993	-3.40666
-0.302761	-0.146424	0.160913	1.37536	-0.998821	-3.40664
-0.302512	-0.145304	0.161132	1.37585	-0.998215	-3.40471
-0.302193	-0.145304	0.161361	1.37601	-0.997725	-3.39964
-0.301848	-0.14315	0.161623	1.3761	-0.997214	-3.39801
-0.301574	-0.140327	0.161881	1.37679	-0.996548	-3.38335
-0.301302	-0.140327	0.162134	1.37679	-0.996045	-3.37811
-0.301099	-0.136716	0.162425	1.3768	-0.995569	-3.37778
-0.300809	-0.13606	0.162631	1.37797	-0.994897	-3.37279
-0.300521	-0.135959	0.162857	1.37975	-0.994428	-3.36823
-0.300271	-0.135169	0.163131	1.37989	-0.993998	-3.36818
-0.299939	-0.133724	0.163358	1.37993	-0.993443	-3.36763
-0.299716	-0.132893	0.163654	1.38075	-0.992874	-3.36535
-0.299434	-0.132848	0.163989	1.38085	-0.992488	-3.3594
-0.299157	-0.13274	0.164246	1.38127	-0.991981	-3.3547
-0.298902	-0.132286	0.164449	1.38345	-0.991377	-3.3547
-0.298602	-0.131028	0.164695	1.38372	-0.990788	-3.35383
-0.298381	-0.126703	0.164904	1.38424	-0.990291	-3.35361
-0.298138	-0.124226	0.165141	1.38476	-0.989649	-3.34933
-0.297905	-0.122339	0.165307	1.38857	-0.989108	-3.34932
-0.297669	-0.122033	0.165598	1.38922	-0.988672	-3.34552
-0.297356	-0.118378	0.165829	1.3893	-0.988096	-3.33564
-0.297121	-0.118378	0.166106	1.38931	-0.987547	-3.33419
-0.29683	-0.115604	0.16631	1.38972	-0.98695	-3.33076
-0.29659	-0.114141	0.166546	1.39011	-0.986466	-3.32902
-0.296328	-0.113417	0.166798	1.3905	-0.986048	-3.32807
-0.296087	-0.113153	0.167094	1.39062	-0.985577	-3.32801
-0.295831	-0.11256	0.167293	1.39098	-0.985159	-3.3191
-0.295536	-0.104323	0.16753	1.39114	-0.984697	-3.31886
-0.295306	-0.103645	0.16787	1.39167	-0.98407	-3.31886
-0.295015	-0.103104	0.168082	1.39207	-0.983394	-3.31853
-0.294711	-0.10309	0.16831	1.39277	-0.982873	-3.31759
-0.294406	-0.101127	0.168523	1.39278	-0.982435	-3.31491
-0.294134	-0.100888	0.168717	1.39341	-0.982016	-3.31207
-0.293888	-0.100299	0.168918	1.3937	-0.98147	-3.3084
-0.293677	-0.0994702	0.169155	1.39382	-0.980853	-3.30793
-0.2934	-0.0960341	0.169405	1.39413	-0.980373	-3.30729
-0.29314	-0.0951217	0.169629	1.3945	-0.979921	-3.30156
-0.292881	-0.0908779	0.169855	1.39457	-0.979397	-3.29675
-0.292627	-0.0906548	0.170156	1.39541	-0.978851	-3.29553
-0.292314	-0.0901947	0.170355	1.39546	-0.978361	-3.29282
-0.292003	-0.0898288	0.170584	1.39578	-0.977893	-3.29166
-0.29178	-0.089764	0.17082	1.39626	-0.977502	-3.29102
-0.291505	-0.0893119	0.171026	1.39647	-0.977002	-3.28829
-0.291193	-0.088451	0.171295	1.39895	-0.976533	-3.27997
-0.290884	-0.0882187	0.171552	1.39937	-0.97603	-3.27997
-0.290541	-0.0881236	0.171752	1.40071	-0.975485	-3.27993
-0.290286	-0.0862642	0.171934	1.40099	-0.975066	-3.27985
-0.290019	-0.0855312	0.17217	1.40151	-0.974606	-3.27499
-0.289773	-0.0845919	0.172428	1.40227	-0.974114	-3.2734
-0.289461	-0.0842997	0.172668	1.40369	-0.973738	-3.2733
-0.289163	-0.0839189	0.172983	1.40388	-0.973303	-3.2693
-0.288959	-0.0835862	0.17316	1.40468	-0.972755	-3.26857
-0.288664	-0.0816951	0.173406	1.4066	-0.972289	-3.26099
-0.288418	-0.0788017	0.173639	1.40744	-0.971729	-3.26053
-0.288058	-0.0774704	0.173883	1.40834	-0.971372	-3.25703
-0.287761	-0.0762324	0.174129	1.40908	-0.970884	-3.25615
-0.287468	-0.07613	0.174392	1.40911	-0.970353	-3.25174
-0.287192	-0.0741101	0.174612	1.4096	-0.969832	-3.25135
-0.286903	-0.0703685	0.174811	1.40995	-0.969437	-3.25095
-0.286614	-0.0701127	0.175035	1.41118	-0.968928	-3.24745
-0.28631	-0.069522	0.175303	1.41157	-0.96827	-3.24655
-0.286056	-0.0688608	0.175555	1.41174	-0.967723	-3.23536
-0.285806	-0.0671454	0.175802	1.41327	-0.967331	-3.23226
-0.28557	-0.0665911	0.176053	1.41328	-0.966703	-3.23016
-0.285293	-0.0636148	0.176278	1.41342	-0.966196	-3.23016
-0.285029	-0.0614165	0.176534	1.41447	-0.965776	-3.22693
-0.284733	-0.0601405	0.176814	1.41592	-0.965199	-3.22657
-0.284493	-0.0590252	0.177016	1.41652	-0.964732	-3.22373
-0.284256	-0.0571748	0.177358	1.41755	-0.964299	-3.22363
-0.284004	-0.0549143	0.177624	1.41787	-0.963831	-3.22363
-0.283776	-0.054531	0.177889	1.41844	-0.96333	-3.22119
-0.283424	-0.0537844	0.178133	1.41885	-0.962804	-3.21979
-0.283117	-0.053754	0.178344	1.419	-0.962393	-3.21945
-0.282877	-0.0533706	0.17859	1.42016	-0.961777	-3.21849
-0.282618	-0.051905	0.178824	1.42138	-0.961245	-3.21232
-0.282352	-0.0513809	0.179048	1.42287	-0.960862	-3.21125
-0.282036	-0.0505134	0.179326	1.42429	-0.960268	-3.21089
-0.281753	-0.0503186	0.179526	1.42606	-0.959652	-3.20574
-0.281501	-0.0501193	0.179726	1.42606	-0.95927	-3.20121
-0.281263	-0.0501193	0.179986	1.42614	-0.958774	-3.19985
-0.281019	-0.049793	0.180201	1.42614	-0.958261	-3.19693
-0.280733	-0.0487543	0.180453	1.42696	-0.957848	-3.19693
-0.280478	-0.0484963	0.180659	1.42761	-0.957435	-3.19529
-0.280174	-0.0469279	0.18093	1.42794	-0.956932	-3.19039
-0.279882	-0.0452439	0.181179	1.42871	-0.956339	-3.18969
-0.279647	-0.0445633	0.181371	1.42967	-0.95588	-3.18532
-0.279426	-0.0445633	0.181639	1.42973	-0.955434	-3.18387
-0.279091	-0.0443697	0.181903	1.42983	-0.954879	-3.17787
-0.278815	-0.0440152	0.182151	1.43009	-0.954429	-3.17786
-0.278541	-0.0434402	0.182335	1.43047	-0.953884	-3.16511
-0.278307	-0.0417161	0.182594	1.43186	-0.953326	-3.16502
-0.278032	-0.0409808	0.182926	1.432	-0.952859	-3.15825
-0.277742	-0.0408711	0.183231	1.43238	-0.95237	-3.15636
-0.277521	-0.0397783	0.183392	1.43264	-0.951878	-3.15563
-0.277228	-0.0396041	0.18361	1.43567	-0.951278	-3.15563
-0.277008	-0.0386132	0.183864	1.43664	-0.950798	-3.15398
-0.276708	-0.0385975	0.184076	1.43999	-0.950301	-3.15183
-0.276376	-0.0385275	0.18443	1.44019	-0.949858	-3.15076
-0.276026	-0.0376321	0.184617	1.44039	-0.949356	-3.14643
-0.275724	-0.0361729	0.184867	1.4409	-0.948776	-3.1432
-0.275499	-0.0359097	0.185161	1.44177	-0.948355	-3.13893
-0.275245	-0.0354823	0.185352	1.44209	-0.947851	-3.13558
-0.274999	-0.0335199	0.185558	1.44303	-0.947421	-3.1341
-0.274723	-0.033133	0.185789	1.44315	-0.946849	-3.13291
-0.27438	-0.0317928	0.186049	1.44336	-0.946426	-3.12519
-0.274087	-0.0314053	0.186347	1.44373	-0.945969	-3.12149
-0.273787	-0.0309899	0.186575	1.44463	-0.945334	-3.11484
-0.273473	-0.0293741	0.186871	1.44501	-0.944806	-3.11346
-0.273221	-0.0279296	0.187062	1.44587	-0.94432	-3.11289
-0.272992	-0.0279296	0.187308	1.44739	-0.943932	-3.1116
-0.27272	-0.0269998	0.18762	1.44739	-0.94338	-3.10895
-0.272446	-0.0230524	0.18784	1.44753	-0.942935	-3.10692
-0.272177	-0.0226636	0.188071	1.4481	-0.942529	-3.10478
-0.271915	-0.0218904	0.188317	1.44841	-0.941987	-3.10136
-0.27164	-0.0207542	0.188579	1.44886	-0.94156	-3.09556
-0.271302	-0.0207542	0.188869	1.44886	-0.941149	-3.09484
-0.270973	-0.0207542	0.189099	1.44987	-0.940709	-3.0926
-0.270742	-0.0205339	0.189324	1.45009	-0.940237	-3.09233
-0.270507	-0.0169331	0.189583	1.45067	-0.93973	-3.09233
-0.270199	-0.0145559	0.189826	1.45142	-0.939231	-3.08156
-0.269913	-0.0144548	0.190028	1.4522	-0.938767	-3.0809
-0.269725	-0.0142981	0.190253	1.4526	-0.938291	-3.0809
-0.269456	-0.0142145	0.190515	1.45359	-0.937831	-3.07966
-0.269251	-0.0137925	0.190731	1.45363	-0.937367	-3.07741
-0.268956	-0.0135776	0.190986	1.45418	-0.936972	-3.0757
-0.268684	-0.011454	0.191274	1.45625	-0.936428	-3.07549
-0.268472	-0.011316	0.191503	1.45715	-0.935987	-3.07386
-0.268167	-0.0108148	0.19177	1.45743	-0.935462	-3.07274
-0.267901	-0.00817799	0.192005	1.45944	-0.935076	-3.07244
-0.267635	-0.00817799	0.192235	1.46037	-0.934608	-3.0716
-0.267396	-0.00623632	0.192474	1.46098	-0.934106	-3.06567
-0.267122	-0.00446583	0.192656	1.46155	-0.933628	-3.06501
-0.266784	-0.00310742	0.192883	1.46215	-0.933223	-3.06335
-0.26654	-0.00292887	0.193148	1.46283	-0.93277	-3.06278
-0.266263	-8.91518e-17	0.193428	1.4632	-0.932217	-3.06256
-0.266025	-3.77524e-17	0.193648	1.46359	-0.931772	-3.06218
-0.265796	-9.42724e-18	0.193915	1.46418	-0.931357	-3.06078
-0.265467	-1.88315e-18	0.194136	1.4649	-0.93089	-3.06078
-0.265238	0.00224377	0.194401	1.46564	-0.930339	-3.05964
-0.264976	0.00393732	0.194638	1.4664	-0.929789	-3.0538
-0.26468	0.00396907	0.194894	1.46665	-0.92917	-3.0534
-0.264383	0.00513257	0.195098	1.46734	-0.928694	-3.05132
-0.264133	0.00566658	0.195434	1.46741	-0.9282	-3.04772
-0.263847	0.00591465	0.195679	1.47017	-0.927743	-3.04522
-0.263586	0.00632997	0.195873	1.47042	-0.927294	-3.04387
-0.263182	0.00632997	0.19607	1.47058	-0.926754	-3.0407
-0.262963	0.00674806	0.196352	1.47125	-0.926205	-3.03735
-0.262683	0.00786428	0.196721	1.47168	-0.925877	-3.03606
-0.26244	0.00840316	0.196962	1.47178	-0.925463	-3.03212
-0.262163	0.00969999	0.197209	1.47201	-0.925035	-3.03129
-0.261919	0.0102905	0.197485	1.47295	-0.924541	-3.02963
-0.261634	0.0107688	0.1977	1.47512	-0.924231	-3.02731
-0.261424	0.0130904	0.197955	1.47681	-0.9237	-3.02559
-0.261162	0.0151693	0.198174	1.47741	-0.923225	-3.0219
-0.260862	0.015463	0.198367	1.478	-0.922811	-3.0201
-0.260529	0.015777	0.198585	1.48028	-0.922302	-3.01425
-0.260203	0.0165395	0.198818	1.48053	-0.921758	-3.01352
-0.260008	0.0169173	0.199011	1.48058	-0.9213	-3.01183
-0.259751	0.0187023	0.199241	1.48058	-0.920876	-3.01173
-0.25955	0.0192219	0.199422	1.48163	-0.920414	-3.01095
-0.259272	0.0197335	0.199622	1.4831	-0.920024	-3.00971
-0.259055	0.0220583	0.199879	1.4831	-0.919676	-3.00591
-0.25882	0.0220691	0.200115	1.48508	-0.919219	-3.00539
-0.25853	0.0237308	0.200312	1.48521	-0.918866	-3.00414
-0.258254	0.0240476	0.200566	1.48586	-0.918351	-3.00316
-0.257921	0.0240476	0.200852	1.48619	-0.917856	-3.00316
-0.257701	0.0250014	0.201107	1.48651	-0.917422	-3.00147
-0.25738	0.025039	0.201402	1.488	-0.916968	-3.00147
-0.257133	0.0260618	0.201658	1.48834	-0.91659	-2.99881
-0.256893	0.0280978	0.201919	1.48916	-0.916049	-2.99668
-0.256638	0.0289351	0.202253	1.48998	-0.915631	-2.99603
-0.25636	0.0294049	0.202546	1.49003	-0.915212	-2.9887
-0.256075	0.0297282	0.202797	1.49069	-0.914809	-2.98458
-0.255832	0.0299192	0.203046	1.49148	-0.91431	-2.98364
-0.255609	0.0307753	0.203237	1.49166	-0.913798	-2.98087
-0.255302	0.0316986	0.203532	1.49202	-0.91337	-2.97731
-0.255085	0.0322766	0.203789	1.4923	-0.91283	-2.97731
-0.254773	0.0327551	0.204155	1.49241	-0.912454	-2.97477
-0.254449	0.0345682	0.204444	1.4955	-0.912022	-2.97215
-0.25422	0.035248	0.204641	1.49658	-0.911601	-2.96994
-0.25399	0.03542	0.204857	1.49658	-0.9112	-2.96271
-0.253695	0.0357021	0.205098	1.49935	-0.910837	-2.96104
-0.253421	0.0358888	0.205359	1.49941	-0.910433	-2.95566
-0.253205	0.0388333	0.205585	1.49951	-0.910015	-2.95566
-0.252944	0.0388333	0.205847	1.50001	-0.90959	-2.9506
-0.252667	0.0388333	0.206032	1.50001	-0.909159	-2.947
-0.25238	0.0403148	0.20633	1.50006	-0.908492	-2.94302
-0.252119	0.0406864	0.206528	1.50025	-0.908072	-2.93982
-0.251847	0.0409643	0.206801	1.5007	-0.90771	-2.93956
-0.251637	0.0417039	0.20707	1.50106	-0.907302	-2.93707
-0.251359	0.0425416	0.207317	1.50116	-0.90683	-2.93517
-0.251143	0.0428244	0.207603	1.50224	-0.906451	-2.93517
-0.250908	0.0468345	0.207805	1.5029	-0.90608	-2.9351
-0.250656	0.0472002	0.208023	1.50298	-0.905676	-2.93495
-0.250378	0.0480318	0.208239	1.503	-0.905233	-2.93102
-0.2501	0.0486953	0.208463	1.50324	-0.904827	-2.93005
-0.249821	0.0489971	0.208751	1.50343	-0.90434	-2.92952
-0.249523	0.0504525	0.209	1.50343	-0.903969	-2.92548
-0.249277	0.050483	0.209191	1.50535	-0.903592	-2.92548
-0.24891	0.0525195	0.209511	1.5062	-0.903206	-2.92548
-0.24866	0.0525195	0.209722	1.5068	-0.902861	-2.92514
-0.24838	0.0525195	0.209934	1.50725	-0.902469	-2.92183
-0.248133	0.0525195	0.210111	1.50841	-0.90207	-2.91914
-0.247901	0.05269	0.210316	1.50842	-0.901607	-2.91768
-0.247678	0.0534968	0.210658	1.50898	-0.90123	-2.91768
-0.247428	0.0539009	0.210967	1.50934	-0.900799	-2.91722
-0.247138	0.0542854	0.211188	1.50934	-0.900382	-2.9085
-0.246839	0.0549585	0.211426	1.50993	-0.899975	-2.90587
-0.246613	0.0550082	0.211699	1.51122	-0.899597	-2.90574
-0.246319	0.0555433	0.211951	1.5121	-0.899098	-2.90396
-0.246109	0.0560013	0.212188	1.51281	-0.898558	-2.90224
-0.245799	0.0564481	0.212388	1.51281	-0.898153	-2.90018
-0.245571	0.0565818	0.212724	1.51281	-0.897678	-2.89972
-0.245327	0.0577816	0.212976	1.51314	-0.897281	-2.89509
-0.245047	0.0605359	0.213176	1.51536	-0.89686	-2.89355
-0.244804	0.061426	0.213422	1.51611	-0.896391	-2.89237
-0.244559	0.0635552	0.213674	1.51612	-0.895969	-2.89116
-0.244325	0.0640275	0.213938	1.51623	-0.895541	-2.89047
-0.244067	0.06423	0.214136	1.51648	-0.895125	-2.88886
-0.243776	0.0647026	0.214383	1.51677	-0.894761	-2.88886
-0.243493	0.0648494	0.214627	1.51787	-0.894385	-2.88579
-0.24321	0.0668637	0.214854	1.51839	-0.894038	-2.88459
-0.242973	0.0684046	0.215027	1.51861	-0.893629	-2.88409
-0.24275	0.0695017	0.215333	1.51932	-0.893158	-2.88005
-0.242515	0.0695017	0.215678	1.52191	-0.892879	-2.87864
-0.242278	0.0714397	0.215962	1.52214	-0.892577	-2.87601
-0.242003	0.0717223	0.216266	1.52245	-0.892137	-2.87175
-0.241757	0.0717223	0.216521	1.52245	-0.891779	-2.86931
-0.241473	0.072282	0.216764	1.52267	-0.891305	-2.86852
-0.241233	0.0735718	0.216991	1.52413	-0.890828	-2.86796
-0.240902	0.074317	0.217292	1.52485	-0.890328	-2.86796
-0.240648	0.0757821	0.21765	1.5258	-0.889825	-2.86664
-0.240405	0.0764863	0.217907	1.5258	-0.889317	-2.86632
-0.240105	0.0771959	0.218185	1.52748	-0.888996	-2.8611
-0.239868	0.0777274	0.218455	1.52851	-0.888627	-2.86098
-0.239606	0.078907	0.21869	1.52958	-0.888214	-2.86037
-0.239289	0.079163	0.218905	1.53118	-0.887758	-2.85844
-0.239065	0.0801541	0.219102	1.53128	-0.887392	-2.85792
-0.238776	0.0804411	0.219401	1.53182	-0.887037	-2.85606
-0.238519	0.0807917	0.219648	1.5319	-0.886646	-2.85231
-0.238276	0.0810396	0.219769	1.53368	-0.886288	-2.85231
-0.237969	0.0813239	0.220077	1.53396	-0.885913	-2.84949
-0.237708	0.0814339	0.220266	1.53524	-0.885476	-2.84465
-0.237513	0.0818901	0.220436	1.53705	-0.884993	-2.84172
-0.237285	0.0820141	0.220674	1.53713	-0.884627	-2.83868
-0.236997	0.0835809	0.220911	1.53722	-0.884255	-2.83485
-0.236672	0.083613	0.221088	1.53725	-0.883816	-2.82845
-0.236334	0.0857659	0.221355	1.53769	-0.883479	-2.82461
-0.236071	0.0858898	0.221635	1.53806	-0.882994	-2.82461
-0.235721	0.087684	0.221972	1.5394	-0.882549	-2.82258
-0.235442	0.0880591	0.222234	1.53957	-0.882066	-2.8213
-0.235168	0.0894478	0.222456	1.54003	-0.881674	-2.82026
-0.234839	0.0911594	0.222728	1.54065	-0.881236	-2.81867
-0.23459	0.0911594	0.222927	1.54122	-0.88084	-2.81378
-0.234359	0.0922892	0.223163	1.54149	-0.880518	-2.81283
-0.234091	0.0932418	0.223408	1.54208	-0.880134	-2.81254
-0.233843	0.0942721	0.223643	1.54211	-0.879811	-2.81074
-0.233619	0.0952409	0.223886	1.54232	-0.879397	-2.81057
-0.233386	0.0960394	0.224123	1.54249	-0.878924	-2.80988
-0.233116	0.0961322	0.224357	1.54249	-0.878462	-2.80701
-0.232811	0.0963313	0.224588	1.54321	-0.878037	-2.80447
-0.232636	0.0963313	0.224861	1.54382	-0.877659	-2.8023
-0.232406	0.0989397	0.22514	1.54385	-0.877284	-2.8023
-0.232159	0.100387	0.225421	1.5451	-0.876863	-2.8023
-0.231922	0.100618	0.225624	1.54513	-0.876482	-2.8015
-0.23161	0.101028	0.225867	1.54513	-0.876048	-2.80062
-0.231396	0.101324	0.226144	1.54557	-0.875635	-2.80062
-0.231077	0.102741	0.22643	1.54598	-0.875237	-2.79479
-0.230718	0.102845	0.226756	1.54711	-0.874842	-2.79414
-0.23053	0.103979	0.226952	1.54727	-0.874356	-2.79349
-0.230259	0.104204	0.227202	1.54803	-0.873933	-2.79098
-0.229917	0.105168	0.227515	1.54818	-0.873505	-2.78985
-0.229714	0.105168	0.227752	1.54833	-0.873101	-2.78549
-0.229492	0.106833	0.227966	1.54855	-0.872683	-2.78491
-0.229102	0.108227	0.228208	1.54985	-0.872302	-2.78399
-0.228842	0.109322	0.228398	1.55142	-0.871896	-2.78399
-0.228567	0.1104	0.228599	1.55146	-0.871323	-2.78277
-0.228337	0.11046	0.228872	1.55147	-0.870911	-2.78144
-0.228051	0.110645	0.229124	1.55148	-0.87054	-2.77978
-0.227836	0.111504	0.229324	1.55148	-0.870112	-2.77978
-0.227556	0.111905	0.229567	1.55319	-0.869694	-2.77855
-0.227268	0.112277	0.229832	1.55351	-0.86927	-2.77604
-0.226974	0.114218	0.23007	1.55417	-0.868809	-2.77415
-0.22669	0.115137	0.230332	1.55689	-0.868478	-2.77292
-0.226415	0.11604	0.230649	1.55708	-0.868111	-2.76888
-0.226131	0.11604	0.230835	1.55777	-0.86767	-2.76873
-0.225819	0.116703	0.231106	1.55807	-0.867278	-2.76144
-0.225545	0.118382	0.231337	1.55878	-0.866852	-2.76069
-0.225363	0.121647	0.231529	1.55965	-0.866451	-2.75912
-0.225083	0.121907	0.231734	1.56191	-0.866088	-2.75864
-0.224863	0.122808	0.23204	1.56204	-0.865691	-2.75715
-0.224563	0.123958	0.232315	1.5627	-0.865319	-2.74793
-0.224286	0.125327	0.232584	1.5628	-0.865006	-2.74047
-0.224028	0.127549	0.232904	1.56281	-0.864622	-2.7394
-0.223751	0.128481	0.233203	1.56412	-0.864182	-2.73856
-0.223507	0.130243	0.23348	1.56421	-0.863759	-2.73608
-0.22326	0.133402	0.233714	1.56467	-0.863334	-2.73608
-0.223005	0.133506	0.233976	1.56499	-0.862895	-2.73343
-0.222775	0.133506	0.234243	1.565	-0.862463	-2.7331
-0.222526	0.133506	0.234498	1.56553	-0.862073	-2.73308
-0.22223	0.133797	0.234745	1.56575	-0.861723	-2.73149
-0.221903	0.133834	0.23495	1.5662	-0.861252	-2.73114
-0.221632	0.134357	0.23519	1.56825	-0.860841	-2.72749
-0.221343	0.13453	0.235423	1.57044	-0.860513	-2.72284
-0.221036	0.135498	0.235639	1.57083	-0.86008	-2.71865
-0.220738	0.137129	0.235879	1.57094	-0.859765	-2.71835
-0.220476	0.137656	0.236101	1.57241	-0.859447	-2.71784
-0.220124	0.137792	0.236309	1.57258	-0.859112	-2.71784
-0.21991	0.138976	0.236575	1.57357	-0.85862	-2.71693
-0.21963	0.140866	0.236875	1.57475	-0.85826	-2.71667
-0.219395	0.141325	0.237117	1.57526	-0.857842	-2.7138
-0.219164	0.144199	0.237397	1.57675	-0.857451	-2.70395
-0.21888	0.144797	0.237754	1.57924	-0.85703	-2.70365
-0.218607	0.148725	0.237943	1.57924	-0.856549	-2.70214
-0.218389	0.15022	0.238168	1.58002	-0.85606	-2.6996
-0.218213	0.150715	0.238424	1.58042	-0.855788	-2.69495
-0.217933	0.151299	0.238694	1.58218	-0.855388	-2.69436
-0.217619	0.154095	0.238913	1.58274	-0.854943	-2.69432
-0.217383	0.15591	0.239173	1.58274	-0.854519	-2.69388
-0.217101	0.156241	0.23942	1.58482	-0.854076	-2.69241
-0.21687	0.15625	0.239645	1.58568	-0.853645	-2.68693
-0.216628	0.156312	0.239913	1.58659	-0.85323	-2.68693
-0.216325	0.157028	0.240186	1.5871	-0.852817	-2.68684
-0.216063	0.159298	0.240368	1.58857	-0.852309	-2.68372
-0.215822	0.162485	0.240594	1.58906	-0.851891	-2.6826
-0.215577	0.162906	0.240869	1.59001	-0.851471	-2.68247
-0.215346	0.162919	0.24118	1.59117	-0.851124	-2.68218
-0.215106	0.163463	0.241475	1.59136	-0.850766	-2.67904
-0.214836	0.163463	0.241729	1.59141	-0.850353	-2.67904
-0.214537	0.165102	0.241967	1.59157	-0.849978	-2.67817
-0.214284	0.167326	0.242252	1.59175	-0.849566	-2.67657
-0.214029	0.169757	0.242564	1.59203	-0.849178	-2.67298
-0.213787	0.171343	0.242822	1.59392	-0.848742	-2.6697
-0.213525	0.171417	0.243067	1.59414	-0.848394	-2.66836
-0.213298	0.171868	0.24332	1.59466	-0.848019	-2.6676
-0.213056	0.171868	0.243598	1.59472	-0.847669	-2.65696
-0.212799	0.172441	0.24386	1.59491	-0.847261	-2.65638
-0.212467	0.174366	0.244098	1.59532	-0.846868	-2.65404
-0.21218	0.176658	0.244373	1.5969	-0.846568	-2.65232
-0.211919	0.176921	0.244562	1.59737	-0.846201	-2.65055
-0.211695	0.179249	0.244767	1.59737	-0.845664	-2.63979
-0.21148	0.180454	0.244995	1.59758	-0.845275	-2.63907
-0.211288	0.18084	0.245263	1.59807	-0.84483	-2.63729
-0.211058	0.1833	0.24548	1.59866	-0.844498	-2.63686
-0.210873	0.188037	0.245735	1.59891	-0.844038	-2.63243
-0.210609	0.188599	0.245946	1.59927	-0.843665	-2.63139
-0.210353	0.19054	0.246237	1.5993	-0.843293	-2.63139
-0.210062	0.190701	0.246511	1.59936	-0.842919	-2.62705
-0.209788	0.19156	0.246757	1.59952	-0.842534	-2.62477
-0.209574	0.192609	0.247006	1.59975	-0.842171	-2.6236
-0.209282	0.193664	0.247243	1.60094	-0.841731	-2.62161
-0.209014	0.194047	0.24747	1.60228	-0.841337	-2.62122
-0.208737	0.194465	0.247699	1.60388	-0.840847	-2.6148
-0.208496	0.194762	0.247913	1.6066	-0.840439	-2.6148
-0.208269	0.195481	0.248185	1.60663	-0.839984	-2.61467
-0.207973	0.197503	0.24852	1.60669	-0.839619	-2.61457
-0.207737	0.197624	0.248803	1.60732	-0.839212	-2.61265
-0.207468	0.200706	0.249014	1.6084	-0.838665	-2.6099
-0.207263	0.202211	0.249304	1.60889	-0.838232	-2.60807
-0.20702	0.202729	0.249538	1.61092	-0.83786	-2.60446
-0.206723	0.203283	0.249797	1.61137	-0.837377	-2.59695
-0.206474	0.203315	0.249997	1.61138	-0.836952	-2.59559
-0.206193	0.204494	0.250218	1.61307	-0.836616	-2.59538
-0.205984	0.204554	0.250545	1.61571	-0.836205	-2.59235
-0.205789	0.20495	0.250809	1.61587	-0.83578	-2.5903
-0.205542	0.205007	0.251005	1.61656	-0.835355	-2.58986
-0.205234	0.205202	0.251248	1.61668	-0.834985	-2.58949
-0.204955	0.205229	0.251483	1.61707	-0.834591	-2.58894
-0.204722	0.206688	0.251713	1.61752	-0.834259	-2.58602
-0.204352	0.207586	0.251922	1.62027	-0.833875	-2.5815
-0.204114	0.20767	0.252182	1.62068	-0.833447	-2.57474
-0.203894	0.209526	0.252419	1.62081	-0.83306	-2.57372
-0.203588	0.21152	0.252694	1.62091	-0.832684	-2.57263
-0.203304	0.213564	0.252911	1.62209	-0.83232	-2.57163
-0.203091	0.213564	0.253124	1.62254	-0.831898	-2.57039
-0.202799	0.21779	0.253379	1.62282	-0.831497	-2.5665
-0.202554	0.219801	0.253611	1.62382	-0.831106	-2.56127
-0.202211	0.220488	0.253917	1.62472	-0.830692	-2.55071
-0.201976	0.22049	0.25421	1.62474	-0.830245	-2.5502
-0.201779	0.220537	0.254449	1.62514	-0.829869	-2.54746
-0.201505	0.220779	0.254674	1.62538	-0.829563	-2.54192
-0.201243	0.221202	0.254887	1.62579	-0.829093	-2.53961
-0.201008	0.222496	0.255201	1.62581	-0.828605	-2.53803
-0.200792	0.222601	0.255488	1.62673	-0.828177	-2.5366
-0.20055	0.222996	0.25574	1.62877	-0.827693	-2.53595
-0.200231	0.224238	0.255976	1.62931	-0.827308	-2.53498
-0.199919	0.224917	0.256217	1.62942	-0.826905	-2.53218
-0.199682	0.225074	0.256451	1.6295	-0.826607	-2.52395
-0.199449	0.226144	0.256663	1.63088	-0.82622	-2.52127
-0.199186	0.227968	0.256886	1.63093	-0.825841	-2.51918
-0.198899	0.2285	0.257189	1.63109	-0.825463	-2.51633
-0.198632	0.229696	0.257454	1.63246	-0.825058	-2.51429
-0.198393	0.230223	0.257702	1.63271	-0.824621	-2.5128
-0.198134	0.230987	0.257993	1.63392	-0.824327	-2.51217
-0.197953	0.233721	0.258199	1.63433	-0.823906	-2.50563
-0.197734	0.233721	0.258474	1.63467	-0.823505	-2.50276
-0.197477	0.236232	0.258705	1.63562	-0.82311	-2.49963
-0.1972	0.236468	0.258927	1.63591	-0.822756	-2.49704
-0.196988	0.237086	0.259216	1.63634	-0.822403	-2.49697
-0.196782	0.237648	0.25945	1.63865	-0.822038	-2.49678
-0.196549	0.238095	0.259689	1.63963	-0.821712	-2.49431
-0.196353	0.238591	0.259928	1.63978	-0.821348	-2.49431
-0.196095	0.238688	0.260171	1.63999	-0.821043	-2.49246
-0.195829	0.238799	0.260366	1.64037	-0.820688	-2.49089
-0.195608	0.239631	0.260606	1.64109	-0.820391	-2.49021
-0.195321	0.241272	0.260951	1.64118	-0.819966	-2.48918
-0.195081	0.242144	0.261201	1.64143	-0.819607	-2.48797
-0.19482	0.242324	0.261431	1.64146	-0.819262	-2.48536
-0.19456	0.242512	0.261695	1.64146	-0.818852	-2.48352
-0.194325	0.243282	0.261916	1.64337	-0.81837	-2.48089
-0.1941	0.243483	0.262141	1.64388	-0.81793	-2.47977
-0.193837	0.243589	0.262338	1.644	-0.817527	-2.4783
-0.19357	0.248284	0.262597	1.64414	-0.817187	-2.47529
-0.193326	0.248284	0.262871	1.64423	-0.81677	-2.4737
-0.193103	0.24861	0.263056	1.64547	-0.816438	-2.46898
-0.192888	0.250143	0.263311	1.648	-0.816105	-2.46478
-0.192647	0.25084	0.263544	1.648	-0.815718	-2.46406
-0.192395	0.251561	0.263781	1.64818	-0.81528	-2.46406
-0.192051	0.251606	0.264007	1.64856	-0.814882	-2.46137
-0.191824	0.25302	0.264299	1.64856	-0.814545	-2.46084
-0.191558	0.253263	0.264561	1.64918	-0.814073	-2.45893
-0.19131	0.253429	0.264891	1.64943	-0.813717	-2.45724
-0.191038	0.25371	0.265043	1.65157	-0.813349	-2.45643
-0.190811	0.255192	0.265306	1.65169	-0.812887	-2.45631
-0.190537	0.257171	0.265532	1.65182	-0.812499	-2.45534
-0.190245	0.257351	0.265751	1.652	-0.812077	-2.4549
-0.189988	0.25838	0.266028	1.65229	-0.811741	-2.4536
-0.189736	0.261288	0.266353	1.65293	-0.811311	-2.4527
-0.189529	0.261352	0.26665	1.65294	-0.810958	-2.44612
-0.18919	0.262183	0.266889	1.65346	-0.810559	-2.44286
-0.18891	0.262183	0.267145	1.65416	-0.810069	-2.44246
-0.188605	0.263358	0.267429	1.65515	-0.809606	-2.43835
-0.188342	0.265879	0.267637	1.65577	-0.809164	-2.43831
-0.188028	0.266621	0.267924	1.65615	-0.808787	-2.43812
-0.187755	0.267074	0.268155	1.65641	-0.808486	-2.43801
-0.187422	0.269377	0.268404	1.65663	-0.808113	-2.43502
-0.187176	0.269853	0.268668	1.65674	-0.807754	-2.42637
-0.186935	0.270676	0.269003	1.65715	-0.807425	-2.42404
-0.186656	0.27132	0.269203	1.65723	-0.807145	-2.42364
-0.186465	0.275255	0.269411	1.65723	-0.806837	-2.41448
-0.186155	0.276356	0.269659	1.65793	-0.806525	-2.41448
-0.185875	0.276369	0.269981	1.65841	-0.806165	-2.41071
-0.185681	0.277793	0.270277	1.65841	-0.805763	-2.40904
-0.185466	0.278141	0.270511	1.65881	-0.805428	-2.40845
-0.185159	0.278238	0.270803	1.65955	-0.805063	-2.40762
-0.184893	0.278881	0.271103	1.66203	-0.804707	-2.40736
-0.18469	0.280292	0.271399	1.66267	-0.804338	-2.40654
-0.184328	0.280383	0.271665	1.66291	-0.80394	-2.40527
-0.184085	0.280852	0.271926	1.66396	-0.803563	-2.40425
-0.183896	0.281442	0.272188	1.66396	-0.803162	-2.40359
-0.183632	0.281977	0.272437	1.66441	-0.802703	-2.39747
-0.183398	0.283054	0.272673	1.66441	-0.802416	-2.39547
-0.183195	0.283192	0.272895	1.66533	-0.802059	-2.39407
-0.182966	0.285254	0.273111	1.66569	-0.801668	-2.39365
-0.182623	0.289813	0.27331	1.66599	-0.801277	-2.39246
-0.182408	0.290156	0.273587	1.6661	-0.800889	-2.39152
-0.182221	0.290177	0.273841	1.66733	-0.800506	-2.39113
-0.181979	0.290372	0.274167	1.66772	-0.800107	-2.39063
-0.181697	0.290646	0.274423	1.66816	-0.799713	-2.38998
-0.181429	0.290664	0.274656	1.66838	-0.799374	-2.38175
-0.181126	0.291918	0.274946	1.6689	-0.799038	-2.38069
-0.18089	0.296506	0.275154	1.66894	-0.798674	-2.3804
-0.180648	0.299995	0.275425	1.66946	-0.798355	-2.37865
-0.180402	0.300666	0.275655	1.67055	-0.798055	-2.37863
-0.180128	0.301568	0.275899	1.67102	-0.797677	-2.37147
-0.179824	0.30171	0.276159	1.67142	-0.797311	-2.37125
-0.179586	0.302195	0.276423	1.67205	-0.797014	-2.36644
-0.179288	0.302634	0.276628	1.67307	-0.796552	-2.36452
-0.179012	0.303488	0.276863	1.6738	-0.796168	-2.36393
-0.178798	0.303931	0.277133	1.67481	-0.795813	-2.35989
-0.178588	0.304978	0.277359	1.67547	-0.795352	-2.35923
-0.178306	0.306384	0.277645	1.6755	-0.794885	-2.35701
-0.178061	0.306974	0.277935	1.67702	-0.794495	-2.35691
-0.177802	0.310409	0.278256	1.67751	-0.79416	-2.35691
-0.17754	0.310841	0.278596	1.67763	-0.793782	-2.35519
-0.17722	0.31163	0.278853	1.67783	-0.793445	-2.35449
-0.176972	0.312431	0.279089	1.67804	-0.793069	-2.35271
-0.176772	0.313186	0.279385	1.67811	-0.792726	-2.35139
-0.176533	0.313896	0.279637	1.67855	-0.792363	-2.3509
-0.176336	0.317262	0.279895	1.6792	-0.792003	-2.34743
-0.176068	0.318717	0.280127	1.68011	-0.791652	-2.34739
-0.175869	0.319201	0.280359	1.68053	-0.791269	-2.34723
-0.175583	0.319259	0.280666	1.6806	-0.790882	-2.34528
-0.175321	0.319432	0.280878	1.68081	-0.790416	-2.34528
-0.175142	0.31977	0.281158	1.68095	-0.790073	-2.34365
-0.174877	0.319806	0.28141	1.68209	-0.789662	-2.34284
-0.174626	0.321245	0.281662	1.6835	-0.789235	-2.34182
-0.174372	0.321475	0.281923	1.6838	-0.788946	-2.33257
-0.174078	0.321475	0.282204	1.68405	-0.788647	-2.33206
-0.173858	0.322718	0.282419	1.6844	-0.788316	-2.3313
-0.17359	0.322718	0.282729	1.6851	-0.787834	-2.32229
-0.173314	0.322984	0.283001	1.68574	-0.787446	-2.3204
-0.173075	0.324391	0.283204	1.6867	-0.787089	-2.31757
-0.172883	0.324936	0.283529	1.6873	-0.786741	-2.31679
-0.172571	0.325183	0.283908	1.68798	-0.786443	-2.3164
-0.172335	0.328097	0.284187	1.68849	-0.786028	-2.31062
-0.172041	0.329358	0.284466	1.68855	-0.785621	-2.3101
-0.171702	0.329459	0.284694	1.68921	-0.785288	-2.30835
-0.171428	0.329459	0.284955	1.68977	-0.784909	-2.30682
-0.171231	0.329776	0.285268	1.68982	-0.784459	-2.30535
-0.170951	0.330243	0.285584	1.69058	-0.784078	-2.30513
-0.170665	0.330343	0.285827	1.69064	-0.783695	-2.30389
-0.170483	0.33291	0.286092	1.69064	-0.783264	-2.3026
-0.170236	0.333092	0.286317	1.69072	-0.782918	-2.30216
-0.170019	0.333255	0.286634	1.69099	-0.782573	-2.30129
-0.169704	0.334953	0.286846	1.69348	-0.78219	-2.29631
-0.169347	0.336573	0.287178	1.69421	-0.781796	-2.29611
-0.169082	0.337537	0.287394	1.69578	-0.781463	-2.29577
-0.168821	0.337832	0.287696	1.69608	-0.781067	-2.2954
-0.16853	0.339038	0.287936	1.69686	-0.780715	-2.29529
-0.168272	0.339288	0.288128	1.69779	-0.780408	-2.29108
-0.167969	0.339696	0.288369	1.69804	-0.78008	-2.2866
-0.167714	0.33999	0.288704	1.69929	-0.779765	-2.2859
-0.167537	0.34153	0.288999	1.69964	-0.779477	-2.28119
-0.167227	0.341944	0.289242	1.69989	-0.779036	-2.28088
-0.166955	0.342003	0.28947	1.69989	-0.778668	-2.27263
-0.166681	0.342045	0.289737	1.7	-0.778325	-2.26537
-0.166398	0.34291	0.289956	1.7012	-0.777995	-2.26189
-0.166113	0.34291	0.290207	1.70128	-0.777524	-2.25873
-0.165863	0.343897	0.290451	1.70136	-0.777213	-2.25812
-0.165608	0.344351	0.290653	1.70147	-0.776785	-2.258
-0.165403	0.346555	0.290927	1.70148	-0.776344	-2.25271
-0.165164	0.347283	0.291173	1.70189	-0.775974	-2.24945
-0.164958	0.349172	0.291435	1.70218	-0.775609	-2.24908
-0.164662	0.353053	0.29172	1.70218	-0.775263	-2.24856
-0.164362	0.353592	0.291974	1.70364	-0.7749	-2.24232
-0.164119	0.354144	0.292274	1.70438	-0.774481	-2.24183
-0.163862	0.35459	0.292486	1.70438	-0.77409	-2.23987
-0.163601	0.354645	0.292842	1.70586	-0.77374	-2.23694
-0.163333	0.35474	0.293107	1.70613	-0.773252	-2.23665
-0.163121	0.354975	0.29339	1.70709	-0.772884	-2.23647
-0.16281	0.355717	0.293664	1.70786	-0.772472	-2.23322
-0.162581	0.35593	0.293895	1.70805	-0.772132	-2.23241
-0.162262	0.357071	0.294135	1.70806	-0.77175	-2.23199
-0.161979	0.357625	0.294385	1.70899	-0.771379	-2.23134
-0.161758	0.357694	0.294665	1.70899	-0.770941	-2.2291
-0.161514	0.357849	0.294905	1.70935	-0.770578	-2.22716
-0.161289	0.358649	0.295127	1.71065	-0.770193	-2.22474
-0.161098	0.359231	0.295364	1.71113	-0.769779	-2.22461
-0.16088	0.359891	0.295606	1.71239	-0.769262	-2.22384
-0.160663	0.361253	0.295836	1.7124	-0.768895	-2.2237
-0.160431	0.361691	0.296081	1.71264	-0.768584	-2.22174
-0.160195	0.361938	0.296299	1.71364	-0.768232	-2.2144
-0.159988	0.362324	0.296594	1.71707	-0.767858	-2.21072
-0.15973	0.363277	0.296862	1.71717	-0.767493	-2.20914
-0.159497	0.366032	0.297088	1.71721	-0.767114	-2.20645
-0.159255	0.367166	0.297337	1.71844	-0.766621	-2.20416
-0.159012	0.367325	0.297628	1.71879	-0.766279	-2.20251
-0.158792	0.367325	0.297816	1.71905	-0.765874	-2.19843
-0.158471	0.368476	0.298036	1.71986	-0.76553	-2.19493
-0.158223	0.370329	0.298253	1.7204	-0.765174	-2.19302
-0.157897	0.370397	0.298506	1.72044	-0.764834	-2.18995
-0.157679	0.371545	0.298776	1.72125	-0.764471	-2.1809
-0.157432	0.371705	0.299066	1.72126	-0.764142	-2.17829
-0.157186	0.372089	0.299428	1.7224	-0.763735	-2.17596
-0.156934	0.372164	0.299761	1.72253	-0.763337	-2.17519
-0.156647	0.372164	0.299991	1.72281	-0.76297	-2.17519
-0.156386	0.372459	0.30018	1.72285	-0.762684	-2.17519
-0.156093	0.37249	0.300385	1.72328	-0.762338	-2.1689
-0.155861	0.373307	0.300626	1.72402	-0.761964	-2.16864
-0.155592	0.373428	0.300871	1.72411	-0.761638	-2.16819
-0.155347	0.374822	0.301148	1.72432	-0.76131	-2.16711
-0.155107	0.375058	0.301395	1.72512	-0.760977	-2.16555
-0.154872	0.375439	0.301571	1.72707	-0.76069	-2.1644
-0.154664	0.375681	0.30177	1.72709	-0.760322	-2.15847
-0.154442	0.376469	0.302099	1.72824	-0.759937	-2.15782
-0.154235	0.378425	0.302351	1.72824	-0.759558	-2.15373
-0.153989	0.37844	0.302554	1.72938	-0.759149	-2.15282
-0.153694	0.380494	0.302876	1.73019	-0.758701	-2.15197
-0.153425	0.381873	0.303089	1.73243	-0.758393	-2.15197
-0.153154	0.386003	0.303362	1.73336	-0.758039	-2.15104
-0.152923	0.386215	0.303614	1.73365	-0.757669	-2.15005
-0.152675	0.386377	0.303963	1.73414	-0.757304	-2.14928
-0.152469	0.386452	0.304225	1.73486	-0.756908	-2.14472
-0.15223	0.38676	0.304471	1.73505	-0.756626	-2.1416
-0.151988	0.387354	0.304737	1.73522	-0.756276	-2.1416
-0.151684	0.388949	0.305026	1.73711	-0.755896	-2.1375
-0.151493	0.388949	0.305302	1.73715	-0.755605	-2.13519
-0.151227	0.390108	0.30558	1.73773	-0.755272	-2.13513
-0.15093	0.391288	0.305871	1.73806	-0.754959	-2.1349
-0.150764	0.391638	0.306111	1.73838	-0.754592	-2.13287
-0.150462	0.392522	0.306338	1.73838	-0.754246	-2.13164
-0.150213	0.393054	0.30657	1.73838	-0.753902	-2.13089
-0.149921	0.393924	0.306828	1.73995	-0.753511	-2.12862
-0.149655	0.396054	0.307036	1.74353	-0.753151	-2.12623
-0.149407	0.397113	0.307278	1.74357	-0.752794	-2.12619
-0.149106	0.399882	0.307532	1.74445	-0.752455	-2.12609
-0.148809	0.400354	0.307834	1.74457	-0.752155	-2.12551
-0.148568	0.40043	0.308135	1.74467	-0.751789	-2.1248
-0.148333	0.40043	0.30841	1.74578	-0.751321	-2.11961
-0.148107	0.401359	0.308636	1.74673	-0.750988	-2.11781
-0.147857	0.40288	0.308913	1.74838	-0.750603	-2.11761
-0.147574	0.405092	0.309163	1.74862	-0.750337	-2.11593
-0.147261	0.412167	0.309409	1.74909	-0.750001	-2.11366
-0.147069	0.412661	0.309647	1.74978	-0.749715	-2.11313
-0.146771	0.412856	0.309914	1.74994	-0.749377	-2.10144
-0.146531	0.412985	0.31019	1.74999	-0.749037	-2.09955
-0.146229	0.413003	0.310434	1.75194	-0.748682	-2.09217
-0.145921	0.413061	0.310682	1.7522	-0.748366	-2.09185
-0.145708	0.413217	0.310903	1.7529	-0.748109	-2.09067
-0.145424	0.413963	0.311177	1.75306	-0.747747	-2.0853
-0.145141	0.414328	0.311503	1.75306	-0.747284	-2.08401
-0.14492	0.416103	0.311736	1.75358	-0.74687	-2.0797
-0.144651	0.416373	0.31204	1.75395	-0.746426	-2.07919
-0.144448	0.41844	0.312258	1.75444	-0.746097	-2.07844
-0.14421	0.419601	0.312552	1.75498	-0.745848	-2.07515
-0.144018	0.421091	0.312829	1.75509	-0.745535	-2.07425
-0.143732	0.422211	0.313038	1.75509	-0.74512	-2.06873
-0.143505	0.42384	0.313332	1.75551	-0.744753	-2.06828
-0.143183	0.42407	0.313583	1.75552	-0.744379	-2.06828
-0.142935	0.425028	0.313766	1.75714	-0.744048	-2.067
-0.142725	0.425145	0.314011	1.75727	-0.743652	-2.06476
-0.142435	0.427961	0.314235	1.7582	-0.743291	-2.05984
-0.142108	0.428964	0.314554	1.75838	-0.742868	-2.05514
-0.1419	0.428964	0.314778	1.75881	-0.742473	-2.05263
-0.141622	0.429141	0.315004	1.75932	-0.742115	-2.05187
-0.141402	0.429141	0.315245	1.76025	-0.741823	-2.05046
-0.141176	0.43056	0.315415	1.76151	-0.741471	-2.04974
-0.140887	0.434192	0.315665	1.76269	-0.741132	-2.04808
-0.140578	0.434402	0.315874	1.76298	-0.74077	-2.04131
-0.140357	0.434548	0.316195	1.76316	-0.740473	-2.03951
-0.140117	0.436758	0.316454	1.7632	-0.740211	-2.03951
-0.139909	0.43763	0.316701	1.7632	-0.739862	-2.03947
-0.139642	0.438104	0.316923	1.76417	-0.739493	-2.03694
-0.139453	0.439204	0.317178	1.76465	-0.739171	-2.035
-0.139238	0.439496	0.317433	1.76468	-0.73889	-2.0336
-0.13898	0.439496	0.317663	1.76544	-0.738449	-2.0335
-0.138651	0.439935	0.317911	1.76544	-0.738151	-2.02702
-0.138384	0.441248	0.318139	1.76544	-0.737705	-2.02298
-0.138092	0.442056	0.318405	1.76544	-0.737346	-2.02066
-0.137888	0.442356	0.318681	1.76544	-0.737005	-2.01921
-0.137612	0.443014	0.318945	1.76544	-0.736725	-2.018
-0.137436	0.443389	0.31921	1.76548	-0.736354	-2.01623
-0.137125	0.443629	0.319453	1.76548	-0.735925	-2.01616
-0.136902	0.444099	0.319711	1.76624	-0.735567	-2.01606
-0.1366	0.444385	0.319896	1.76684	-0.735217	-2.01254
-0.136298	0.446107	0.320181	1.76684	-0.734895	-2.01254
-0.136074	0.446764	0.320459	1.7669	-0.73453	-2.01213
-0.135849	0.446913	0.320633	1.76703	-0.734213	-2.00952
-0.135587	0.448006	0.32093	1.76749	-0.733872	-2.00487
-0.13532	0.45167	0.321188	1.76749	-0.733564	-2.00345
-0.135063	0.4533	0.321419	1.76759	-0.733243	-2.00337
-0.134761	0.454627	0.321666	1.76781	-0.73301	-2.00259
-0.134575	0.455008	0.321914	1.76853	-0.732695	-2.00253
-0.134273	0.455022	0.32216	1.76891	-0.732302	-1.99917
-0.134066	0.455617	0.322419	1.77031	-0.731956	-1.9977
-0.133775	0.456934	0.322685	1.77035	-0.731629	-1.99739
-0.133502	0.460981	0.322926	1.7704	-0.731236	-1.9955
-0.133196	0.461518	0.323171	1.7704	-0.730852	-1.99218
-0.132919	0.462167	0.323401	1.77088	-0.730566	-1.99036
-0.132633	0.464111	0.323664	1.77131	-0.730267	-1.98277
-0.132396	0.465389	0.323865	1.77227	-0.729903	-1.98123
-0.132202	0.465969	0.324094	1.77306	-0.729619	-1.98014
-0.131944	0.467516	0.324349	1.77319	-0.729269	-1.98014
-0.131687	0.467668	0.324616	1.77391	-0.728876	-1.97459
-0.131431	0.468848	0.324854	1.77437	-0.728444	-1.9743
-0.131216	0.470298	0.325058	1.77465	-0.72804	-1.97378
-0.130951	0.470856	0.325293	1.77465	-0.727656	-1.97267
-0.130656	0.47106	0.325517	1.77509	-0.727265	-1.9726
-0.130387	0.471782	0.325821	1.77714	-0.726759	-1.971
-0.13018	0.472724	0.326033	1.77716	-0.726443	-1.9692
-0.129932	0.473447	0.326308	1.77878	-0.726099	-1.96915
-0.129566	0.473447	0.326529	1.78049	-0.725759	-1.96809
-0.129318	0.473562	0.326761	1.78093	-0.725427	-1.9675
-0.129088	0.473763	0.327022	1.78161	-0.725135	-1.96652
-0.128832	0.476537	0.327302	1.78169	-0.724852	-1.96353
-0.128555	0.47784	0.327511	1.78185	-0.724524	-1.96143
-0.128291	0.478626	0.327732	1.78215	-0.72405	-1.96143
-0.128025	0.478955	0.327959	1.78236	-0.723689	-1.96103
-0.127775	0.478955	0.32818	1.78274	-0.723321	-1.96063
-0.127478	0.482112	0.328488	1.78314	-0.723037	-1.96039
-0.127218	0.482579	0.328737	1.78371	-0.72272	-1.95708
-0.126983	0.482873	0.328969	1.78757	-0.722462	-1.95265
-0.12678	0.483276	0.329199	1.78757	-0.722101	-1.95063
-0.126509	0.484279	0.329465	1.78772	-0.721725	-1.94811
-0.126303	0.487419	0.329724	1.78805	-0.721342	-1.94769
-0.126032	0.487452	0.330006	1.78887	-0.720903	-1.94249
-0.125794	0.48763	0.33023	1.78926	-0.720634	-1.94032
-0.125501	0.489401	0.330479	1.78935	-0.720388	-1.93984
-0.125213	0.489422	0.330756	1.78985	-0.72006	-1.93977
-0.124996	0.490144	0.331082	1.7908	-0.71982	-1.93397
-0.124729	0.491151	0.331303	1.7908	-0.719391	-1.93221
-0.124491	0.491234	0.331505	1.79262	-0.719032	-1.93221
-0.124261	0.492537	0.331767	1.79297	-0.718679	-1.9319
-0.123974	0.495405	0.331997	1.7932	-0.718366	-1.92798
-0.123685	0.495424	0.332279	1.79549	-0.718038	-1.92525
-0.123431	0.495424	0.332558	1.79632	-0.717686	-1.92394
-0.123184	0.496191	0.332841	1.79678	-0.717338	-1.92211
-0.122946	0.496191	0.333142	1.79755	-0.71694	-1.9206
-0.122717	0.497823	0.333465	1.79763	-0.716647	-1.91962
-0.122469	0.498623	0.333735	1.79808	-0.716194	-1.91962
-0.12219	0.498922	0.33398	1.7995	-0.715918	-1.91913
-0.121878	0.501102	0.334213	1.79965	-0.715583	-1.91823
-0.121588	0.502427	0.334448	1.80057	-0.715236	-1.9182
-0.121378	0.503918	0.334738	1.80108	-0.714927	-1.91292
-0.121146	0.505049	0.33497	1.80267	-0.714585	-1.91277
-0.120862	0.505579	0.335188	1.80272	-0.71426	-1.91082
-0.120637	0.505974	0.335403	1.80327	-0.713953	-1.90864
-0.120358	0.506616	0.335648	1.80465	-0.713559	-1.90732
-0.120078	0.507976	0.336004	1.80502	-0.71315	-1.90712
-0.119886	0.508341	0.336286	1.80502	-0.712708	-1.90652
-0.119628	0.50893	0.33655	1.80503	-0.712412	-1.90402
-0.119367	0.509146	0.336825	1.80503	-0.71209	-1.90134
-0.119097	0.511033	0.33711	1.80522	-0.711701	-1.90043
-0.118914	0.513867	0.337374	1.8069	-0.711387	-1.89852
-0.118715	0.514655	0.337663	1.80692	-0.710993	-1.89438
-0.118499	0.51471	0.337987	1.80823	-0.710625	-1.89362
-0.118211	0.515674	0.338247	1.81007	-0.710221	-1.89317
-0.11794	0.515779	0.338432	1.8101	-0.709875	-1.89154
-0.117734	0.516755	0.338693	1.81039	-0.709456	-1.88748
-0.11754	0.520417	0.338956	1.81061	-0.709128	-1.88723
-0.117278	0.520938	0.33923	1.8116	-0.708771	-1.88615
-0.117073	0.522809	0.339447	1.81244	-0.708338	-1.88537
-0.116861	0.523959	0.339752	1.81305	-0.707927	-1.88487
-0.116682	0.525081	0.340021	1.81411	-0.707563	-1.884
-0.116445	0.525087	0.340341	1.81426	-0.707221	-1.87787
-0.11622	0.525087	0.340582	1.81483	-0.70686	-1.8775
-0.115948	0.525989	0.340818	1.81483	-0.706597	-1.87711
-0.115677	0.525989	0.341058	1.81483	-0.706217	-1.87574
-0.115495	0.526011	0.341391	1.81532	-0.705923	-1.87437
-0.115259	0.531261	0.341628	1.81777	-0.705609	-1.874
-0.115009	0.531856	0.341843	1.81906	-0.705265	-1.874
-0.114708	0.533212	0.342108	1.81941	-0.704876	-1.87095
-0.114454	0.533845	0.342423	1.81963	-0.704557	-1.87095
-0.114274	0.534393	0.342718	1.81964	-0.704224	-1.87095
-0.113951	0.534865	0.343114	1.8197	-0.70389	-1.87095
-0.113694	0.5363	0.34333	1.81995	-0.703509	-1.8707
-0.113403	0.538089	0.343614	1.82087	-0.703229	-1.86839
-0.113155	0.538633	0.343858	1.82206	-0.702902	-1.86776
-0.112934	0.538633	0.344052	1.82232	-0.702487	-1.86358
-0.112684	0.540366	0.344443	1.82289	-0.702124	-1.86096
-0.11245	0.542313	0.344663	1.8229	-0.701703	-1.8597
-0.112167	0.542888	0.344868	1.82327	-0.701362	-1.8597
-0.111971	0.54405	0.345127	1.8236	-0.701124	-1.8597
-0.111736	0.545787	0.345423	1.82388	-0.700822	-1.85681
-0.111486	0.546712	0.345613	1.82441	-0.700521	-1.85479
-0.111257	0.547692	0.34586	1.82445	-0.700119	-1.85386
-0.111078	0.54826	0.346054	1.82468	-0.699798	-1.85386
-0.110857	0.550065	0.346289	1.82505	-0.699431	-1.85192
-0.110648	0.550321	0.346531	1.82505	-0.69908	-1.85118
-0.110347	0.550976	0.346697	1.82505	-0.698731	-1.84418
-0.110073	0.553433	0.346998	1.82538	-0.698413	-1.84351
-0.109826	0.553433	0.347233	1.82548	-0.698066	-1.84217
-0.109621	0.555598	0.347523	1.82608	-0.697772	-1.84059
-0.109364	0.556043	0.347768	1.82662	-0.697262	-1.84038
-0.109123	0.556277	0.347963	1.82737	-0.696957	-1.83926
-0.108882	0.556596	0.348262	1.82886	-0.696571	-1.83845
-0.108645	0.556645	0.348481	1.82926	-0.696111	-1.83712
-0.108357	0.559727	0.348816	1.83153	-0.695721	-1.83684
-0.108048	0.561875	0.349046	1.83165	-0.695339	-1.83424
-0.107811	0.562402	0.349315	1.83238	-0.694972	-1.8333
-0.107535	0.563383	0.349546	1.83258	-0.694695	-1.8304
-0.107286	0.563852	0.349806	1.83263	-0.694283	-1.8304
-0.107059	0.564198	0.350156	1.83316	-0.694014	-1.8301
-0.106706	0.564319	0.350452	1.83395	-0.693671	-1.83007
-0.106346	0.564346	0.350711	1.83494	-0.693351	-1.82685
-0.106114	0.565479	0.350968	1.83628	-0.693032	-1.82487
-0.105879	0.56634	0.351285	1.83676	-0.692667	-1.82143
-0.105587	0.568295	0.351577	1.837	-0.6923	-1.82143
-0.10541	0.568613	0.351919	1.83812	-0.691962	-1.82125
-0.105142	0.568926	0.35219	1.83868	-0.691619	-1.82125
-0.104909	0.569548	0.352434	1.83881	-0.6913	-1.82047
-0.104677	0.57017	0.352656	1.83901	-0.69094	-1.81398
-0.104438	0.571115	0.352936	1.84051	-0.690589	-1.81119
-0.104252	0.571742	0.353218	1.84051	-0.690265	-1.81057
-0.104016	0.572171	0.353516	1.84085	-0.689943	-1.80958
-0.103839	0.573039	0.353741	1.8417	-0.68959	-1.808
-0.103615	0.573237	0.354051	1.84225	-0.689201	-1.80635
-0.103319	0.573559	0.354294	1.84454	-0.688866	-1.80507
-0.103069	0.574761	0.354578	1.84456	-0.688515	-1.80507
-0.10276	0.575458	0.354767	1.8449	-0.68814	-1.80507
-0.102515	0.575458	0.355042	1.84703	-0.687856	-1.80301
-0.10227	0.575535	0.355314	1.84769	-0.687492	-1.80301
-0.102078	0.577886	0.355506	1.84905	-0.687124	-1.80153
-0.101805	0.5782	0.355748	1.8493	-0.686786	-1.7998
-0.101531	0.578572	0.356016	1.84942	-0.68643	-1.79686
-0.101296	0.579229	0.356251	1.84942	-0.686042	-1.79686
-0.101059	0.57956	0.356509	1.8502	-0.685737	-1.7961
-0.100832	0.579728	0.356797	1.85137	-0.68544	-1.79477
-0.100428	0.58218	0.357036	1.8514	-0.685122	-1.79306
-0.100116	0.583291	0.357368	1.85322	-0.684826	-1.7893
-0.0998653	0.5833	0.3576	1.85345	-0.684532	-1.78832
-0.0996331	0.583728	0.357942	1.85375	-0.684257	-1.78499
-0.099388	0.584298	0.358165	1.85423	-0.683955	-1.78337
-0.0991333	0.584467	0.35847	1.85434	-0.683594	-1.77694
-0.0988404	0.584739	0.358756	1.85531	-0.683362	-1.77274
-0.0986206	0.586154	0.359085	1.85533	-0.682983	-1.77207
-0.0983723	0.586791	0.35937	1.85659	-0.682642	-1.76648
-0.0981394	0.587234	0.35961	1.85755	-0.682271	-1.76473
-0.0978832	0.592886	0.359869	1.85832	-0.681961	-1.76408
-0.0976755	0.593893	0.360252	1.8588	-0.681627	-1.75663
-0.0973825	0.594334	0.360506	1.85886	-0.681245	-1.75636
-0.0971585	0.596383	0.360773	1.8589	-0.680881	-1.75593
-0.0968938	0.597136	0.361036	1.85916	-0.680465	-1.75441
-0.0966659	0.597513	0.36129	1.8593	-0.680129	-1.75281
-0.0964664	0.597513	0.361603	1.86004	-0.679733	-1.75114
-0.0962067	0.597595	0.361891	1.86023	-0.679388	-1.75014
-0.0959251	0.597889	0.362226	1.86082	-0.679007	-1.74957
-0.0957129	0.598297	0.362544	1.86086	-0.678703	-1.7489
-0.0954246	0.598436	0.362834	1.86109	-0.678348	-1.74683
-0.095232	0.600766	0.363111	1.86162	-0.67804	-1.74683
-0.0950263	0.60101	0.363366	1.86345	-0.677741	-1.74603
-0.0947698	0.601204	0.363636	1.86385	-0.677372	-1.73572
-0.0944931	0.601749	0.363863	1.86437	-0.676962	-1.73569
-0.0942439	0.601852	0.364136	1.86472	-0.676614	-1.73569
-0.0940397	0.603702	0.364368	1.86472	-0.676208	-1.73401
-0.0937589	0.603757	0.364585	1.86491	-0.675924	-1.7336
-0.0935536	0.60391	0.364855	1.86818	-0.675642	-1.72981
-0.0932834	0.60391	0.365053	1.8683	-0.675319	-1.72516
-0.0929915	0.604773	0.365281	1.8686	-0.675016	-1.72516
-0.0927666	0.607195	0.365516	1.86889	-0.674702	-1.72322
-0.0925367	0.607498	0.365796	1.86922	-0.674339	-1.72232
-0.09229	0.608634	0.366082	1.8695	-0.67397	-1.72046
-0.0920598	0.608759	0.366442	1.8699	-0.673617	-1.71903
-0.0918169	0.609624	0.366759	1.87202	-0.673218	-1.71564
-0.0916097	0.611771	0.366993	1.87272	-0.672901	-1.71356
-0.0913222	0.611771	0.367244	1.87295	-0.672557	-1.71341
-0.0910633	0.612328	0.367455	1.87308	-0.672222	-1.69999
-0.0908662	0.616006	0.367741	1.87365	-0.671898	-1.69809
-0.0905551	0.617459	0.367926	1.87448	-0.671506	-1.69662
-0.0903389	0.617791	0.368198	1.87476	-0.6712	-1.69662
-0.0900688	0.618484	0.368486	1.87488	-0.670898	-1.69574
-0.0898445	0.61866	0.36873	1.8752	-0.670495	-1.69557
-0.0896306	0.619715	0.368949	1.8755	-0.670094	-1.69415
-0.0893648	0.619726	0.369268	1.87979	-0.669743	-1.69381
-0.089102	0.619981	0.36961	1.88092	-0.669452	-1.69292
-0.08882	0.620167	0.369957	1.88096	-0.669128	-1.69211
-0.0885894	0.620443	0.370194	1.88121	-0.668737	-1.69089
-0.0883589	0.621838	0.370455	1.88405	-0.668389	-1.69089
-0.0881564	0.621838	0.37072	1.88533	-0.66808	-1.68818
-0.0879117	0.623029	0.370969	1.88538	-0.667755	-1.68812
-0.0875619	0.623131	0.371202	1.88667	-0.667394	-1.6847
-0.0873332	0.623695	0.371533	1.88715	-0.667052	-1.68045
-0.0870487	0.624229	0.371801	1.8881	-0.666666	-1.6804
-0.086769	0.627835	0.372129	1.88866	-0.666331	-1.67929
-0.0865661	0.628151	0.372458	1.89162	-0.665956	-1.67929
-0.0863168	0.628816	0.372677	1.89216	-0.665579	-1.6752
-0.0860303	0.629557	0.372908	1.89237	-0.66527	-1.67298
-0.0858328	0.630156	0.373194	1.89241	-0.664895	-1.67298
-0.085619	0.630195	0.373507	1.89276	-0.664543	-1.67219
-0.0853261	0.631014	0.373741	1.89755	-0.664182	-1.67217
-0.0850513	0.631435	0.374048	1.8979	-0.663861	-1.66955
-0.0848144	0.633303	0.374308	1.89794	-0.663559	-1.66862
-0.0845475	0.633405	0.374605	1.89802	-0.663178	-1.66824
-0.0842861	0.634156	0.374845	1.89825	-0.662825	-1.66665
-0.0840527	0.634158	0.375119	1.89887	-0.662538	-1.66483
-0.0838655	0.635575	0.375408	1.89925	-0.662196	-1.66371
-0.0835552	0.63655	0.37573	1.89969	-0.661875	-1.66327
-0.0833263	0.636671	0.375986	1.8998	-0.661583	-1.66131
-0.083087	0.637545	0.376194	1.90079	-0.661262	-1.65786
-0.0828662	0.638765	0.376421	1.90152	-0.660942	-1.65645
-0.0825847	0.640086	0.376679	1.90232	-0.660452	-1.65515
-0.0824229	0.640535	0.376945	1.90246	-0.660129	-1.63981
-0.0822026	0.641736	0.377156	1.90352	-0.659748	-1.639
-0.0820061	0.643554	0.377367	1.90367	-0.659432	-1.63835
-0.0817335	0.643929	0.377652	1.90371	-0.65909	-1.63779
-0.0815368	0.64409	0.377901	1.9039	-0.658814	-1.63656
-0.0813256	0.645656	0.378143	1.9041	-0.658529	-1.63324
-0.0810144	0.646195	0.378407	1.90439	-0.65821	-1.63318
-0.0807754	0.647566	0.378648	1.90593	-0.657809	-1.63318
-0.0805454	0.649643	0.37887	1.90663	-0.657499	-1.63043
-0.0803376	0.649729	0.379174	1.90669	-0.657125	-1.63022
-0.0800904	0.650057	0.379457	1.90675	-0.65677	-1.62992
-0.0798045	0.650353	0.379761	1.9068	-0.656433	-1.62787
-0.0795743	0.651744	0.380006	1.91181	-0.656014	-1.62634
-0.079337	0.651982	0.380225	1.91398	-0.655717	-1.62616
-0.0791049	0.652512	0.38056	1.9146	-0.65541	-1.62309
-0.0788223	0.653569	0.380882	1.91519	-0.655052	-1.62238
-0.0785788	0.654056	0.381138	1.91533	-0.654766	-1.62176
-0.0782711	0.654816	0.381462	1.9155	-0.654391	-1.62176
-0.0779779	0.655005	0.381825	1.91663	-0.654113	-1.62087
-0.0777831	0.658363	0.382062	1.91766	-0.653772	-1.62047
-0.0775352	0.660103	0.382295	1.91829	-0.653407	-1.62
-0.0773243	0.660264	0.382628	1.91925	-0.653105	-1.61888
-0.0771173	0.661008	0.382937	1.91947	-0.652804	-1.61793
-0.0768357	0.661305	0.38319	1.91966	-0.652455	-1.61581
-0.0766153	0.662104	0.383448	1.92038	-0.652155	-1.61517
-0.0764728	0.662868	0.383696	1.92197	-0.651864	-1.6083
-0.0762316	0.663692	0.383925	1.92269	-0.651563	-1.60807
-0.0760203	0.664021	0.384231	1.92272	-0.65125	-1.60762
-0.0758072	0.664298	0.384497	1.92382	-0.650919	-1.60547
-0.0755877	0.664497	0.38482	1.92431	-0.650581	-1.60345
-0.075305	0.665811	0.385073	1.92446	-0.650265	-1.60145
-0.075064	0.666923	0.385387	1.92481	-0.650002	-1.59909
-0.0748183	0.667597	0.385634	1.92733	-0.649693	-1.59885
-0.0744771	0.669243	0.385931	1.92734	-0.649389	-1.59864
-0.0741803	0.669243	0.386141	1.92967	-0.649112	-1.59843
-0.0739562	0.66952	0.386413	1.93076	-0.648828	-1.59581
-0.0736926	0.670539	0.386655	1.93169	-0.648459	-1.59536
-0.0734498	0.672447	0.386972	1.93176	-0.648136	-1.59393
-0.0731692	0.675895	0.387253	1.93247	-0.647857	-1.59393
-0.0728572	0.676395	0.387564	1.93254	-0.647492	-1.59355
-0.0726183	0.677972	0.387799	1.9327	-0.647218	-1.58773
-0.072433	0.677979	0.38809	1.93289	-0.646819	-1.58688
-0.0721641	0.678641	0.388416	1.93295	-0.646386	-1.58464
-0.0719141	0.678641	0.388734	1.93295	-0.646099	-1.58331
-0.0716458	0.679753	0.389006	1.933	-0.645739	-1.58021
-0.0714068	0.681479	0.38926	1.93504	-0.645348	-1.57947
-0.0711707	0.681554	0.389571	1.93523	-0.64502	-1.57736
-0.0708966	0.681648	0.389889	1.93568	-0.644653	-1.57631
-0.0706368	0.682001	0.390201	1.93568	-0.64428	-1.57615
-0.0703505	0.682001	0.390424	1.93568	-0.643956	-1.57549
-0.0701248	0.68348	0.390704	1.93568	-0.643608	-1.5746
-0.0698569	0.684334	0.390955	1.93568	-0.643338	-1.57396
-0.0695649	0.684633	0.391226	1.93568	-0.642953	-1.57277
-0.0692979	0.684651	0.391415	1.93594	-0.642522	-1.57111
-0.069025	0.687175	0.391696	1.93594	-0.642235	-1.56876
-0.0688229	0.689106	0.391964	1.93637	-0.641798	-1.56751
-0.0685941	0.689835	0.392267	1.93648	-0.641394	-1.5648
-0.0683681	0.689968	0.392499	1.93699	-0.641097	-1.56335
-0.068125	0.689991	0.392916	1.93702	-0.640684	-1.5621
-0.0678808	0.690148	0.393187	1.93727	-0.64038	-1.5583
-0.0676809	0.691441	0.39352	1.93778	-0.639998	-1.55733
-0.0674463	0.691911	0.393781	1.93808	-0.639677	-1.55367
-0.0670644	0.692052	0.39412	1.93847	-0.639245	-1.55344
-0.0668691	0.692293	0.394382	1.93866	-0.638955	-1.54894
-0.0666429	0.692293	0.394739	1.93997	-0.638604	-1.5486
-0.0663152	0.692885	0.395003	1.94034	-0.638233	-1.54733
-0.0659868	0.694003	0.395327	1.94034	-0.637926	-1.54729
-0.0657532	0.694003	0.395545	1.94034	-0.637646	-1.54718
-0.0655578	0.695782	0.395828	1.94184	-0.637299	-1.54679
-0.0653241	0.696251	0.396018	1.94193	-0.636931	-1.54586
-0.0650817	0.697101	0.396317	1.94222	-0.636551	-1.54281
-0.0647955	0.698225	0.396562	1.94228	-0.636184	-1.54174
-0.0646164	0.699038	0.396834	1.94231	-0.635803	-1.54134
-0.0643635	0.700199	0.397063	1.94316	-0.635392	-1.53954
-0.0641418	0.70128	0.39739	1.94316	-0.635177	-1.53812
-0.0639108	0.70258	0.397667	1.94412	-0.634877	-1.53679
-0.0636878	0.702843	0.397996	1.94541	-0.634514	-1.53557
-0.063457	0.703684	0.398232	1.94581	-0.634167	-1.53353
-0.0631886	0.704459	0.398514	1.94665	-0.633828	-1.53201
-0.0630319	0.704626	0.398781	1.9468	-0.633544	-1.53201
-0.0628222	0.705902	0.399034	1.94691	-0.633252	-1.52838
-0.0625463	0.706053	0.39925	1.94869	-0.632958	-1.52498
-0.0623269	0.707273	0.399575	1.94965	-0.632569	-1.52285
-0.0620888	0.707548	0.399837	1.95026	-0.632287	-1.52247
-0.0618719	0.708113	0.400082	1.95254	-0.631974	-1.52097
-0.061588	0.708367	0.40039	1.95261	-0.631666	-1.51919
-0.061295	0.70929	0.400663	1.95274	-0.631327	-1.51548
-0.0610402	0.709471	0.400906	1.95288	-0.630964	-1.51503
-0.0607453	0.711272	0.401139	1.95572	-0.630582	-1.51463
-0.0605592	0.711747	0.40141	1.95602	-0.630266	-1.51248
-0.0603329	0.712009	0.401694	1.95796	-0.629875	-1.51158
-0.0600781	0.712277	0.401943	1.9622	-0.629598	-1.51123
-0.0597639	0.712922	0.402247	1.96258	-0.629313	-1.51036
-0.0595815	0.713042	0.402519	1.96335	-0.628917	-1.50871
-0.0593584	0.713116	0.402789	1.96335	-0.628553	-1.5043
-0.0590903	0.713177	0.40314	1.96505	-0.62821	-1.5043
-0.0588455	0.71393	0.403414	1.96571	-0.627799	-1.49831
-0.0585644	0.714474	0.403715	1.96593	-0.627473	-1.49716
-0.0582875	0.715034	0.404001	1.96594	-0.627123	-1.4971
-0.058075	0.715834	0.404252	1.96594	-0.626835	-1.49608
-0.0578584	0.715923	0.404526	1.96597	-0.626468	-1.49576
-0.057634	0.716399	0.404785	1.96622	-0.626107	-1.4955
-0.0574358	0.717918	0.40507	1.96762	-0.625825	-1.49226
-0.0571788	0.718038	0.405353	1.96789	-0.625508	-1.49155
-0.057012	0.718461	0.405678	1.96835	-0.625163	-1.49051
-0.0567944	0.718833	0.40598	1.9685	-0.624818	-1.4886
-0.0565432	0.720162	0.406268	1.96968	-0.624566	-1.48736
-0.0563284	0.720664	0.406477	1.97093	-0.624193	-1.48548
-0.0559968	0.720937	0.406748	1.97274	-0.623871	-1.48396
-0.0557333	0.721281	0.407001	1.97451	-0.623623	-1.48208
-0.0554788	0.72135	0.407368	1.97655	-0.62337	-1.47806
-0.0551923	0.721677	0.407605	1.97678	-0.622989	-1.47643
-0.0549315	0.722603	0.407858	1.9773	-0.622743	-1.47562
-0.0546625	0.722632	0.408064	1.97736	-0.622413	-1.47343
-0.0544812	0.726585	0.40847	1.97816	-0.622065	-1.47236
-0.0542498	0.727702	0.408747	1.97836	-0.621738	-1.47146
-0.0540388	0.72782	0.409021	1.97939	-0.621441	-1.47055
-0.0537556	0.728764	0.409314	1.97955	-0.621144	-1.46858
-0.0535702	0.728764	0.409527	1.98135	-0.620837	-1.46773
-0.0533626	0.728816	0.409782	1.98164	-0.620476	-1.46448
-0.0531096	0.729142	0.410086	1.98227	-0.620179	-1.46425
-0.0529059	0.729857	0.410392	1.98292	-0.619849	-1.46026
-0.052655	0.730563	0.410682	1.98398	-0.619432	-1.45446
-0.0523936	0.73103	0.410904	1.98431	-0.619161	-1.45242
-0.0521888	0.7322	0.411131	1.98519	-0.618841	-1.44879
-0.051914	0.732364	0.411387	1.98557	-0.618499	-1.44756
-0.0516758	0.73361	0.411614	1.98844	-0.618166	-1.44715
-0.0514123	0.735573	0.411862	1.98904	-0.61779	-1.44715
-0.0511528	0.735944	0.412138	1.99067	-0.617546	-1.44426
-0.0509113	0.736739	0.41238	1.99108	-0.617204	-1.44286
-0.0506746	0.738096	0.412652	1.99391	-0.616777	-1.44222
-0.05038	0.738574	0.412824	1.99398	-0.616418	-1.44186
-0.0501766	0.738787	0.413079	1.99412	-0.616106	-1.43804
-0.049933	0.738792	0.413305	1.99416	-0.615659	-1.43803
-0.0497389	0.739739	0.413551	1.99433	-0.615326	-1.43793
-0.0495489	0.739758	0.413869	1.99483	-0.615008	-1.43565
-0.0493215	0.740199	0.414146	1.99528	-0.614696	-1.43386
-0.0491018	0.740559	0.41447	1.99572	-0.614404	-1.43386
-0.0488441	0.742709	0.414713	1.99597	-0.614065	-1.42966
-0.0485887	0.742897	0.414991	1.99605	-0.613742	-1.42708
-0.0482987	0.742926	0.415214	1.99605	-0.613402	-1.42634
-0.0480924	0.744389	0.415519	1.99742	-0.613061	-1.42634
-0.0478421	0.744513	0.415854	1.99821	-0.612769	-1.42562
-0.0476319	0.745765	0.416109	1.99926	-0.612433	-1.42507
-0.0473642	0.746051	0.416412	2.00191	-0.612081	-1.42266
-0.047128	0.746084	0.416693	2.00274	-0.61171	-1.42163
-0.0467693	0.747025	0.416955	2.00373	-0.61144	-1.41991
-0.0465869	0.74805	0.41725	2.00381	-0.611156	-1.41252
-0.0463451	0.748228	0.417502	2.00563	-0.610753	-1.41027
-0.0461234	0.750145	0.417755	2.00631	-0.610414	-1.40885
-0.0459016	0.750202	0.41796	2.00882	-0.610182	-1.4075
-0.0455743	0.752145	0.418368	2.00882	-0.609847	-1.40738
-0.0453534	0.754764	0.418727	2.01039	-0.609481	-1.40486
-0.0451328	0.755064	0.418992	2.01074	-0.609147	-1.40486
-0.0449368	0.755395	0.419316	2.0127	-0.608812	-1.40403
-0.0446956	0.756555	0.419573	2.01334	-0.608516	-1.40071
-0.04444	0.75756	0.419887	2.01441	-0.60815	-1.40004
-0.0441977	0.757595	0.420113	2.01482	-0.607686	-1.39986
-0.0438884	0.758401	0.420404	2.01519	-0.607363	-1.39807
-0.0436439	0.761553	0.420637	2.0153	-0.606989	-1.39722
-0.0434541	0.761639	0.42093	2.01584	-0.606517	-1.39696
-0.0432619	0.761892	0.421278	2.01784	-0.606102	-1.39576
-0.0429948	0.761892	0.421507	2.01861	-0.605818	-1.3956
-0.0426991	0.762521	0.421777	2.01879	-0.605451	-1.3955
-0.0424566	0.762578	0.42211	2.01879	-0.605164	-1.394
-0.0422625	0.762676	0.422326	2.02006	-0.604897	-1.39396
-0.0420518	0.762737	0.422615	2.02006	-0.604538	-1.39373
-0.04175	0.762737	0.422863	2.02112	-0.604223	-1.39308
-0.0415316	0.763291	0.42318	2.02121	-0.603842	-1.39287
-0.0412872	0.763533	0.423482	2.0215	-0.6035	-1.39206
-0.0410722	0.765127	0.423811	2.02209	-0.603182	-1.3919
-0.0408418	0.765356	0.424055	2.02316	-0.602878	-1.3919
-0.0406234	0.766811	0.424275	2.02325	-0.602538	-1.39144
-0.0403558	0.769492	0.424584	2.02325	-0.60222	-1.39073
-0.0400944	0.769539	0.424875	2.02384	-0.6019	-1.39018
-0.0397888	0.769678	0.425174	2.0251	-0.601563	-1.39016
-0.0395346	0.770185	0.425465	2.02723	-0.601292	-1.39016
-0.0392819	0.772055	0.425773	2.02736	-0.600962	-1.38856
-0.0390578	0.772423	0.426011	2.02793	-0.60069	-1.38697
-0.03883	0.773893	0.426333	2.02807	-0.600407	-1.38688
-0.038565	0.774675	0.426622	2.02875	-0.600111	-1.38625
-0.0383264	0.776886	0.426833	2.02954	-0.59972	-1.38577
-0.0380935	0.776886	0.427096	2.02998	-0.599427	-1.37729
-0.037855	0.777581	0.427445	2.02998	-0.599146	-1.37729
-0.0376416	0.777801	0.427795	2.03015	-0.598829	-1.37588
-0.0373511	0.778997	0.428084	2.03025	-0.598497	-1.373
-0.0371131	0.780015	0.428419	2.03026	-0.598184	-1.37119
-0.0368735	0.780023	0.428742	2.0303	-0.597872	-1.37004
-0.0366856	0.780307	0.429043	2.03039	-0.597516	-1.36687
-0.0364467	0.780307	0.429328	2.03092	-0.597249	-1.36518
-0.0362502	0.781397	0.429602	2.0311	-0.596972	-1.3627
-0.0359758	0.781397	0.429802	2.0327	-0.596651	-1.36077
-0.035709	0.781409	0.430048	2.03291	-0.596356	-1.35954
-0.0354796	0.781651	0.430342	2.03305	-0.596013	-1.35848
-0.0352461	0.781788	0.430658	2.03336	-0.595639	-1.35767
-0.0349924	0.78233	0.430892	2.03347	-0.595277	-1.35713
-0.0347422	0.78293	0.431166	2.03347	-0.594916	-1.35643
-0.0345201	0.783527	0.431545	2.03459	-0.594638	-1.35608
-0.0343214	0.786581	0.431794	2.03463	-0.594325	-1.35355
-0.0341243	0.787498	0.432005	2.03473	-0.594092	-1.35272
-0.0339407	0.787918	0.432269	2.0351	-0.593776	-1.35063
-0.0337141	0.789613	0.432581	2.0352	-0.593453	-1.35026
-0.0334423	0.789922	0.432859	2.03526	-0.593104	-1.34866
-0.033198	0.79134	0.433131	2.03528	-0.592779	-1.34784
-0.0329672	0.79134	0.433407	2.03665	-0.592353	-1.34754
-0.0327487	0.791362	0.433674	2.03685	-0.592054	-1.34727
-0.0325333	0.79197	0.433975	2.03743	-0.591685	-1.3464
-0.0323378	0.792492	0.434268	2.03764	-0.591345	-1.34291
-0.0320875	0.792492	0.434606	2.03778	-0.590946	-1.3424
-0.0318017	0.792492	0.434933	2.03871	-0.590619	-1.34138
-0.0315706	0.792843	0.43521	2.03953	-0.590244	-1.33381
-0.0313292	0.793862	0.435469	2.04065	-0.589927	-1.33336
-0.0311189	0.794965	0.435818	2.04108	-0.589608	-1.32747
-0.0307995	0.795254	0.436121	2.04157	-0.589327	-1.32697
-0.0306139	0.796748	0.436369	2.0425	-0.589067	-1.32587
-0.0303996	0.796748	0.436634	2.04273	-0.588742	-1.32545
-0.0301922	0.797043	0.436943	2.04484	-0.588438	-1.32525
-0.0300031	0.797043	0.437218	2.04501	-0.588155	-1.32352
-0.0297544	0.797238	0.437438	2.04546	-0.587853	-1.32317
-0.029507	0.797642	0.437727	2.0459	-0.587475	-1.32297
-0.0291903	0.798864	0.437958	2.04688	-0.587117	-1.32297
-0.0289799	0.799587	0.438209	2.0469	-0.586841	-1.32009
-0.0287437	0.799785	0.438565	2.04701	-0.586544	-1.31973
-0.0284967	0.799785	0.438837	2.04714	-0.586197	-1.31885
-0.0282579	0.79987	0.439174	2.04715	-0.585913	-1.31841
-0.0280295	0.800784	0.439405	2.04728	-0.585587	-1.31813
-0.0278012	0.800938	0.439668	2.04732	-0.585289	-1.31813
-0.0275751	0.801822	0.440002	2.04982	-0.584926	-1.31582
-0.0273399	0.803689	0.440281	2.0501	-0.58464	-1.31501
-0.0270702	0.804873	0.440526	2.05041	-0.584259	-1.31338
-0.0268131	0.806384	0.440761	2.05171	-0.583947	-1.31324
-0.0265397	0.807596	0.441038	2.05215	-0.583624	-1.31286
-0.026342	0.807596	0.441281	2.05517	-0.58327	-1.31286
-0.0260914	0.807807	0.441508	2.05712	-0.583004	-1.31233
-0.0258292	0.808305	0.441762	2.06141	-0.582697	-1.31161
-0.0255644	0.808478	0.442026	2.06557	-0.582355	-1.30982
-0.0253468	0.808956	0.442336	2.06596	-0.582038	-1.30866
-0.0250933	0.809431	0.442588	2.06654	-0.581726	-1.30673
-0.0248668	0.809431	0.442923	2.06701	-0.581409	-1.30575
-0.0245643	0.809648	0.443246	2.06716	-0.581091	-1.30448
-0.0242769	0.811546	0.443499	2.06741	-0.580791	-1.30229
-0.0239872	0.812287	0.443842	2.06764	-0.580525	-1.29962
-0.0237658	0.812348	0.444091	2.06764	-0.580074	-1.29935
-0.0234649	0.812772	0.444467	2.06855	-0.579818	-1.29913
-0.0232125	0.815026	0.444726	2.06902	-0.579492	-1.29485
-0.0230313	0.815329	0.444973	2.06942	-0.57926	-1.29221
-0.0227966	0.816637	0.445261	2.06976	-0.57896	-1.2914
-0.0224935	0.8186	0.445579	2.06984	-0.57868	-1.28971
-0.0222497	0.8186	0.445883	2.07169	-0.578375	-1.2892
-0.0220594	0.819145	0.446239	2.07199	-0.57812	-1.28641
-0.0219103	0.821064	0.44657	2.07239	-0.577771	-1.28443
-0.0217142	0.821392	0.446781	2.07239	-0.577434	-1.28285
-0.0214613	0.821475	0.447013	2.07252	-0.577155	-1.28215
-0.021265	0.821874	0.447285	2.07283	-0.576766	-1.27921
-0.0210168	0.822436	0.447555	2.0738	-0.576431	-1.27773
-0.0207904	0.822866	0.447815	2.07421	-0.576203	-1.27761
-0.0205548	0.82299	0.448049	2.07637	-0.57586	-1.2775
-0.0202868	0.823636	0.448396	2.07642	-0.575558	-1.2763
-0.0200722	0.824537	0.448631	2.07645	-0.575221	-1.27098
-0.0198296	0.825057	0.448876	2.0814	-0.574857	-1.26965
-0.0196049	0.825337	0.44916	2.08178	-0.574572	-1.2696
-0.0193208	0.825494	0.449453	2.08209	-0.574195	-1.26698
-0.0190658	0.827186	0.449721	2.08315	-0.573893	-1.26584
-0.0187542	0.827912	0.450049	2.08369	-0.573613	-1.26522
-0.0185208	0.828505	0.450277	2.0839	-0.573357	-1.26425
-0.0182692	0.828565	0.450532	2.08418	-0.573087	-1.26097
-0.0179955	0.828766	0.450761	2.08433	-0.572667	-1.25921
-0.017726	0.829363	0.451033	2.08433	-0.572323	-1.2592
-0.0175007	0.829708	0.451325	2.08668	-0.571953	-1.25871
-0.0172927	0.830543	0.451556	2.08751	-0.571605	-1.25794
-0.0170412	0.830564	0.451844	2.08811	-0.571315	-1.25387
-0.0167675	0.830605	0.452094	2.0883	-0.571029	-1.25387
-0.0165569	0.830605	0.452409	2.09083	-0.570767	-1.2517
-0.0163331	0.831252	0.452716	2.091	-0.57046	-1.251
-0.0160927	0.832076	0.452933	2.09136	-0.570097	-1.24748
-0.015882	0.832308	0.453211	2.09136	-0.569825	-1.24681
-0.0156616	0.832761	0.453553	2.09138	-0.569591	-1.24613
-0.0154464	0.832983	0.453859	2.09302	-0.569268	-1.24453
-0.0152558	0.833042	0.454241	2.09358	-0.568999	-1.24358
-0.0150524	0.833075	0.454482	2.09784	-0.568691	-1.24271
-0.0148143	0.833229	0.454743	2.09793	-0.568368	-1.24201
-0.0145654	0.833591	0.45502	2.09836	-0.568033	-1.24145
-0.0143909	0.834709	0.455314	2.09861	-0.567696	-1.24048
-0.0141853	0.839442	0.455579	2.10026	-0.567442	-1.24048
-0.0139753	0.839567	0.455871	2.10241	-0.567195	-1.23698
-0.0137318	0.841402	0.456105	2.10348	-0.566896	-1.23672
-0.0135352	0.842101	0.456431	2.10503	-0.566581	-1.23581
-0.0133201	0.842144	0.45677	2.10531	-0.566237	-1.23281
-0.0130973	0.843496	0.457106	2.10841	-0.565886	-1.2317
-0.0128771	0.843713	0.457321	2.11032	-0.565572	-1.23129
-0.0126492	0.844527	0.457573	2.11135	-0.56522	-1.2291
-0.0124307	0.8449	0.457828	2.11176	-0.565	-1.22834
-0.0122168	0.845476	0.458127	2.11176	-0.564688	-1.22453
-0.0120154	0.84611	0.458488	2.11178	-0.564316	-1.2245
-0.0117984	0.847363	0.45882	2.11255	-0.563911	-1.22404
-0.0116036	0.848605	0.459094	2.11362	-0.563606	-1.22404
-0.011437	0.848634	0.459368	2.11362	-0.563335	-1.22333
-0.0112117	0.848634	0.459664	2.11404	-0.563068	-1.2216
-0.0109376	0.848634	0.459923	2.11406	-0.562799	-1.2198
-0.0107035	0.849064	0.46017	2.11474	-0.562471	-1.21705
-0.0104349	0.849507	0.460471	2.11509	-0.562187	-1.21494
-0.0101664	0.850381	0.460771	2.11653	-0.561862	-1.21387
-0.00992886	0.850381	0.461101	2.11666	-0.561544	-1.21353
-0.00969959	0.851387	0.461383	2.11678	-0.561275	-1.21312
-0.00939991	0.851484	0.461639	2.11698	-0.560896	-1.21301
-0.00914737	0.853275	0.461904	2.11802	-0.560594	-1.2127
-0.00888477	0.853494	0.462302	2.12074	-0.560274	-1.21129
-0.0086633	0.854127	0.46257	2.1211	-0.56	-1.21053
-0.00839187	0.855052	0.46285	2.12136	-0.559651	-1.20313
-0.00811776	0.857135	0.463163	2.12165	-0.559387	-1.20013
-0.0079075	0.857853	0.463386	2.12226	-0.559097	-1.19996
-0.00771094	0.859014	0.463737	2.1225	-0.558762	-1.19951
-0.00745179	0.859459	0.463979	2.12314	-0.558462	-1.19928
-0.00722445	0.859459	0.464244	2.12341	-0.558123	-1.19801
-0.00697846	0.860363	0.464536	2.12371	-0.557802	-1.19737
-0.00679205	0.860653	0.464855	2.12435	-0.55742	-1.19617
-0.00648354	0.863002	0.465166	2.12742	-0.557035	-1.19614
-0.0062075	0.863839	0.465423	2.12998	-0.556689	-1.19421
-0.00596086	0.863996	0.465686	2.13005	-0.556366	-1.18849
-0.00574053	0.864262	0.465868	2.13011	-0.555918	-1.18804
-0.00548458	0.864826	0.466129	2.13219	-0.555585	-1.18572
-0.00521424	0.866113	0.466375	2.13248	-0.555309	-1.18465
-0.0049982	0.866344	0.466639	2.13265	-0.554965	-1.18396
-0.0047636	0.866373	0.46688	2.13293	-0.554652	-1.18291
-0.00456003	0.866682	0.467122	2.13323	-0.554392	-1.1824
-0.00432396	0.866756	0.467374	2.13337	-0.554046	-1.17586
-0.00406835	0.869042	0.467636	2.13434	-0.553703	-1.17547
-0.00375078	0.869436	0.467903	2.13461	-0.553367	-1.17489
-0.00344712	0.871877	0.468148	2.1348	-0.553033	-1.17247
-0.00322294	0.872048	0.468434	2.13628	-0.552729	-1.17237
-0.0029868	0.873612	0.468755	2.13663	-0.552442	-1.17209
-0.00274665	0.874811	0.46901	2.13665	-0.552071	-1.17159
-0.00254504	0.876222	0.469318	2.13673	-0.551808	-1.17122
-0.0022763	0.87632	0.469535	2.13675	-0.551519	-1.17062
-0.00199789	0.87632	0.469888	2.13714	-0.551249	-1.17047
-0.00171199	0.876803	0.470246	2.13767	-0.550949	-1.16985
-0.00149487	0.877781	0.470537	2.13923	-0.550645	-1.16748
-0.0012966	0.878762	0.470784	2.13928	-0.550346	-1.16549
-0.0010031	0.87899	0.471069	2.13964	-0.549943	-1.16386
-0.000795687	0.878992	0.471438	2.13997	-0.549622	-1.16386
-0.000576829	0.879122	0.471631	2.14	-0.549319	-1.16223
-0.000381094	0.879251	0.47194	2.1406	-0.548999	-1.16223
-0.000127924	0.880193	0.472258	2.14084	-0.548637	-1.16023
		0.47252	2.1415	-0.548355	-1.15972
		0.472804	2.14171	-0.548089	-1.15963
		0.47314	2.14171	-0.54778	-1.15957
		0.473461	2.1425	-0.547461	-1.15911
		0.473779	2.14279	-0.547143	-1.15781
		0.474091	2.14319	-0.546833	-1.15767
		0.474332	2.1448	-0.546484	-1.15414
		0.474576	2.14502	-0.546033	-1.15259
		0.474807	2.14522	-0.545826	-1.15146
		0.475119	2.14532	-0.54549	-1.15083
		0.475412	2.14579	-0.545111	-1.1498
		0.475787	2.1462	-0.544734	-1.14973
		0.476089	2.1462	-0.544384	-1.14856
		0.47646	2.1481	-0.544043	-1.14748
		0.476677	2.14844	-0.543674	-1.14717
		0.476925	2.14883	-0.543338	-1.14438
		0.47726	2.14928	-0.543079	-1.14079
		0.4776	2.14949	-0.542841	-1.13796
		0.477875	2.15041	-0.542476	-1.13717
		0.478153	2.15124	-0.542178	-1.13551
		0.478455	2.15353	-0.541862	-1.13406
		0.478751	2.15357	-0.541537	-1.13037
		0.479012	2.15375	-0.541199	-1.13034
		0.479265	2.15434	-0.540904	-1.12789
		0.479552	2.15553	-0.540585	-1.1271
		0.47983	2.15553	-0.540346	-1.12696
		0.480112	2.15785	-0.540037	-1.12689
		0.480482	2.15832	-0.539731	-1.12429
		0.480782	2.15859	-0.539405	-1.12399
		0.481078	2.15893	-0.539073	-1.12254
		0.48134	2.16003	-0.538788	-1.12184
		0.481586	2.16011	-0.538478	-1.11964
		0.481814	2.16082	-0.538166	-1.1169
		0.482102	2.1614	-0.537799	-1.11626
		0.482386	2.16165	-0.53746	-1.11498
		0.482701	2.16193	-0.53721	-1.11409
		0.483038	2.16225	-0.536882	-1.11373
		0.483232	2.16247	-0.536558	-1.11358
		0.483514	2.16494	-0.536279	-1.11196
		0.483795	2.16584	-0.535985	-1.11117
		0.484065	2.16677	-0.535679	-1.11027
		0.484318	2.16744	-0.535376	-1.10963
		0.484584	2.16844	-0.535102	-1.10856
		0.484939	2.16949	-0.534785	-1.1085
		0.48518	2.16966	-0.534394	-1.10715
		0.485476	2.16984	-0.534105	-1.10149
		0.485777	2.17051	-0.533812	-1.0985
		0.486055	2.17293	-0.533525	-1.09828
		0.486309	2.1734	-0.533184	-1.0976
		0.486523	2.17351	-0.532818	-1.09653
		0.48683	2.17489	-0.532546	-1.09653
		0.487149	2.17489	-0.532223	-1.09437
		0.487415	2.1753	-0.531866	-1.09397
		0.487818	2.17569	-0.531611	-1.09345
		0.488082	2.17601	-0.531255	-1.09345
		0.488377	2.17637	-0.530943	-1.09076
		0.488754	2.17704	-0.530658	-1.08849
		0.489106	2.1777	-0.530447	-1.08806
		0.489315	2.18204	-0.530172	-1.08717
		0.489697	2.18215	-0.529793	-1.08437
		0.489952	2.18234	-0.529514	-1.08225
		0.490258	2.18288	-0.529209	-1.08118
		0.490461	2.18327	-0.528866	-1.08021
		0.490811	2.18377	-0.528561	-1.07992
		0.491077	2.18467	-0.528296	-1.07654
		0.491296	2.18498	-0.528025	-1.07632
		0.491588	2.18513	-0.527733	-1.07376
		0.491779	2.18516	-0.527463	-1.07346
		0.49213	2.1856	-0.527164	-1.07282
		0.492446	2.18651	-0.526834	-1.07259
		0.492724	2.18683	-0.526546	-1.06506
		0.493011	2.18921	-0.526209	-1.06302
		0.493328	2.1898	-0.525918	-1.06302
		0.493682	2.18986	-0.525664	-1.06293
		0.494007	2.18991	-0.525346	-1.06179
		0.494351	2.19001	-0.525029	-1.06108
		0.494722	2.19001	-0.524624	-1.05388
		0.494989	2.19032	-0.524315	-1.05307
		0.49539	2.19067	-0.523947	-1.05153
		0.495768	2.19277	-0.523594	-1.05011
		0.49615	2.19311	-0.523271	-1.04947
		0.496476	2.19323	-0.522882	-1.04693
		0.496748	2.19354	-0.522642	-1.04627
		0.497085	2.19374	-0.522372	-1.0453
		0.497341	2.19377	-0.522127	-1.04228
		0.497601	2.19445	-0.52185	-1.04175
		0.497863	2.19549	-0.521446	-1.03928
		0.498124	2.19586	-0.521172	-1.03914
		0.498433	2.19626	-0.520885	-1.03627
		0.498754	2.19756	-0.520563	-1.03622
		0.499119	2.1976	-0.520289	-1.03129
		0.49941	2.19881	-0.520006	-1.03089
		0.499594	2.20021	-0.51968	-1.02717
		0.499805	2.20035	-0.519404	-1.02525
		0.500093	2.20047	-0.519083	-1.02523
		0.500436	2.20116	-0.518781	-1.02463
		0.500643	2.20162	-0.518451	-1.02273
		0.500994	2.20255	-0.518156	-1.02127
		0.501242	2.2029	-0.517826	-1.02089
		0.501581	2.20315	-0.517509	-1.02088
		0.501866	2.20439	-0.51716	-1.02083
		0.502097	2.20517	-0.516755	-1.0205
		0.50241	2.20587	-0.51643	-1.01852
		0.502744	2.2062	-0.516072	-1.01846
		0.502986	2.2062	-0.515782	-1.01548
		0.503272	2.20652	-0.515427	-1.01548
		0.503584	2.20676	-0.515087	-1.01488
		0.503855	2.20689	-0.514834	-1.01481
		0.504142	2.20826	-0.514567	-1.01304
		0.504414	2.20919	-0.514287	-1.01086
		0.504674	2.20952	-0.513961	-1.00722
		0.505018	2.21127	-0.513639	-1.00541
		0.505398	2.21164	-0.51337	-1.00454
		0.505694	2.21226	-0.512955	-1.00416
		0.505929	2.21457	-0.512563	-1.003
		0.50627	2.21622	-0.512205	-0.999578
		0.506554	2.21673	-0.511929	-0.99952
		0.506781	2.21685	-0.511645	-0.998985
		0.507066	2.21688	-0.511274	-0.998675
		0.507363	2.21716	-0.511015	-0.998662
		0.507635	2.21739	-0.510656	-0.998504
		0.507877	2.2174	-0.510254	-0.997928
		0.50822	2.2174	-0.509953	-0.997244
		0.508552	2.21749	-0.509634	-0.99683
		0.508799	2.21785	-0.50927	-0.995571
		0.509038	2.2179	-0.508994	-0.993525
		0.509423	2.21942	-0.508734	-0.988698
		0.50975	2.21973	-0.508426	-0.98562
		0.510043	2.21982	-0.508067	-0.985207
		0.510361	2.22082	-0.507806	-0.981705
[truncated: 2,187 more rows]

## Sheet: SAM Output
Current settings
Input parameters
Data type?								One class
Arrays centered?								FALSE
Delta								0.438776
Minimum fold change								0
Test statistic								standard
Are data are log scale?								FALSE
Number of permutations								100
Input percentile for exchangeability factor s0								Automatic choice
Number of neighbors for KNN								10
Seed for Random number generator								1234567
Computed values
Estimate of pi0 (proportion of null genes)								0.257058
Exchangibility factor s0								0.106928
s0 percentile								5.00248
False Discovery Rate (%)								5.96779
List of All Genes
Positive genes (5243)
	Row	Gene ID	Gene Name	Score(d)	Numerator(r)	Denominator(s+s0)	q-value(%)
	3642	4314	4314	10.651	4.92	0.461928	0
	3640	4312	4312	10.3773	4.3125	0.41557	0
	5352	57655	57655	9.10268	2.85375	0.313507	0
	7403	8870	8870	8.90923	3.46125	0.388501	0
	4526	54498	54498	8.10506	2.56875	0.316932	0
	7641	9235	9235	7.78588	2.95875	0.380015	0
	7817	9542	9542	7.48134	3.865	0.516618	0
	3781	4502	4502	7.16794	3.0625	0.42725	0
	5950	6525	6525	6.93514	2.01375	0.290369	0
	3469	401199	401199	6.64748	2.565	0.385861	0
	7216	8507	8507	6.64748	2.565	0.385861	0
	5	10001	10001	6.63744	2.75625	0.415258	0
	3288	3798	3798	6.41629	2.01	0.313265	0
	2958	3135	3135	6.41539	3.00375	0.46821	0
	1564	2150	2150	6.40188	0.92375	0.144294	0
	5701	6317	6317	6.39375	1.53	0.239296	0
	1491	2026	2026	6.32901	2.39625	0.378614	0
	1024	144406	144406	6.31921	1.44	0.227876	0
	404	10809	10809	6.26221	2.13	0.340135	0
	7254	85450	85450	6.20652	1.915	0.308546	0
	1511	2039	2039	6.19773	1.11375	0.179703	0
	7146	84815	84815	6.13915	2.8975	0.471971	0
	8054	9953	9953	6.13915	2.8975	0.471971	0
	4823	55298	55298	6.13739	1.12312	0.182997	0
	4714	55061	55061	6.06504	0.92	0.151689	0
	7853	9610	9610	6.04131	1.75625	0.290707	0
	5922	65010	65010	6.01416	1.73125	0.287862	0
	3773	4490	4490	6.00568	2.93	0.487871	0
	3107	344752	344752	6.00376	1.285	0.214033	0
	1762	230	230	5.98346	1.9825	0.33133	0
	4237	5144	5144	5.95175	2.18688	0.367434	0
	896	131578	131578	5.91781	1.59875	0.270159	0
	3779	4500	4500	5.86611	2.735	0.466238	0
	1992	23418	23418	5.85634	1.0775	0.183989	0
	3041	3338	3338	5.8453	1.625	0.278001	0
	3778	4499	4499	5.79909	2.87625	0.495983	0
	2264	25907	25907	5.78459	3.86625	0.66837	0
	6114	6777	6777	5.76734	1.34667	0.233499	0
	1131	151827	151827	5.73134	1.91125	0.333474	0
	6569	79574	79574	5.72912	2.6475	0.462113	0
	1506	2035	2035	5.71546	1.44125	0.252167	0
	2323	26037	26037	5.71546	1.44125	0.252167	0
	5341	57613	57613	5.69572	1.67875	0.294739	0
	7690	93164	93164	5.69572	1.67875	0.294739	0
	1109	150383	150383	5.69508	1.07125	0.188101	0
	2663	284926	284926	5.69508	1.07125	0.188101	0
	3035	332	332	5.69258	2.9125	0.511631	0
	7138	8475	8475	5.69258	2.9125	0.511631	0
	3775	4494	4494	5.64298	2.9125	0.516128	0
	4994	55824	55824	5.63416	1.36333	0.241976	0
	6458	771	771	5.61944	2.03	0.361246	0
	4228	5142	5142	5.60752	1.39375	0.24855	0
	3253	3732	3732	5.6031	1.3425	0.2396	0
	5392	579	579	5.57481	1.5	0.269068	0
	2701	285888	285888	5.57192	1.09875	0.197194	0
	6634	7980	7980	5.55134	2.52312	0.454507	0
	144	10253	10253	5.5481	1.845	0.332546	0
	6857	81888	81888	5.51262	1.155	0.209519	0
	5706	633	633	5.50058	2.355	0.428136	0
	6213	7021	7021	5.49644	1.59625	0.290415	0
	2417	2650	2650	5.49592	1.5125	0.275204	0
	7557	9123	9123	5.44302	2.94125	0.540371	0
	4516	54470	54470	5.43706	1.29875	0.23887	0
	6004	66000	66000	5.43706	1.29875	0.23887	0
	4416	53335	53335	5.43645	1.3575	0.249703	0
	5690	6291	6291	5.40591	1.885	0.348692	0
	3098	3429	3429	5.40473	1.925	0.35617	0
	3983	4950	4950	5.40419	1.7075	0.315958	0
	8048	9945	9945	5.39938	1.71625	0.317861	0
	1700	2286	2286	5.39268	1.3525	0.250803	0
	2587	2801	2801	5.38326	1.89	0.351088	0
	7718	93627	93627	5.38088	1.22625	0.22789	0
	2529	27286	27286	5.37038	1.34125	0.249749	0
	3774	4493	4493	5.36896	2.73125	0.508712	0
	3780	4501	4501	5.35882	2.4925	0.465121	0
	2155	2537	2537	5.34561	1.55125	0.290191	0
	3776	4495	4495	5.34487	2.7025	0.505625	0
	6966	8382	8382	5.34359	1.27125	0.237902	0
	5595	6097	6097	5.3354	1.18	0.221164	0
	2943	3106	3106	5.31571	2.22708	0.418963	0
	2710	286161	286161	5.31039	1.13375	0.213497	0
	302	10567	10567	5.29973	1.90875	0.36016	0
	4286	51594	51594	5.27182	1.2075	0.229048	0
	7118	84656	84656	5.26477	2.77875	0.5278	0
	3146	3491	3491	5.25798	1.66958	0.317533	0
	1880	23210	23210	5.24726	1.1675	0.222497	0
	4739	55139	55139	5.24079	1.66688	0.318058	0
	5494	5919	5919	5.23007	2.4775	0.473703	0
	7686	93109	93109	5.22889	2.07125	0.396117	0
	7949	9772	9772	5.22247	1.12375	0.215176	0
	6714	80149	80149	5.21802	1.76	0.337292	0
	2196	256536	256536	5.21524	1.24375	0.238484	0
	3863	4717	4717	5.20023	1.3475	0.259123	0
	7003	8408	8408	5.19839	1.0525	0.202467	0
	6636	79805	79805	5.19581	1.53	0.294468	0
	4550	54555	54555	5.18706	1.145	0.220742	0
	6269	7130	7130	5.18563	2.01	0.387609	0
	2759	290	290	5.17482	2.0125	0.388903	0
	1250	162137	162137	5.1614	2.55375	0.494779	0
	6242	7076	7076	5.15974	2.71	0.52522	0
	4146	51177	51177	5.15853	1.585	0.307258	0
	7379	8825	8825	5.15109	1.26375	0.245336	0
	7862	9631	9631	5.14971	0.9775	0.189817	0
	1090	148932	148932	5.14899	1.72625	0.33526	0
	4192	51303	51303	5.1371	2.0675	0.402465	0
	7089	84498	84498	5.13412	1.97	0.383708	0
	3819	4650	4650	5.12005	1.17875	0.230222	0
	7279	8575	8575	5.11335	1.58125	0.30924	0
	6365	7376	7376	5.10848	1.265	0.247628	0
	4564	54626	54626	5.10674	1.11875	0.219073	0
	1606	220108	220108	5.08286	0.875	0.172147	0
	340	10641	10641	5.08198	1.8425	0.362556	0
	1084	1486	1486	5.07757	1.105	0.217624	0
	7201	8499	8499	5.04959	1.1325	0.224276	0
	6200	699	699	5.04898	1.0025	0.198555	0
	3542	4085	4085	5.02798	1.16375	0.231455	0
	5513	595	595	5.01802	2.305	0.459344	0
	3475	401307	401307	5.01769	1.20875	0.240898	0
	3729	441197	441197	5.01769	1.20875	0.240898	0
	5522	597	597	4.98228	1.28375	0.257663	0
	6959	83716	83716	4.97997	1.83625	0.368727	0
	3777	4496	4496	4.9677	2.76875	0.55735	0
	3527	4066	4066	4.95708	1.5725	0.317223	0
	5248	5721	5721	4.94758	1.46313	0.295726	0
	2859	29916	29916	4.94392	2.45875	0.497328	0
	3226	3678	3678	4.94392	2.45875	0.497328	0
	6875	8225	8225	4.94082	1.4175	0.286896	0
	6480	7804	7804	4.92643	1.78625	0.362585	0
	3960	4925	4925	4.91334	1.51625	0.308599	0
	2915	3070	3070	4.91247	1.01188	0.205981	0
	6566	79441	79441	4.90163	1.34125	0.273634	0
	2339	26086	26086	4.8993	1.505	0.307187	0
	7518	9077	9077	4.89867	1.24625	0.254406	0
	7815	9536	9536	4.89609	2.13813	0.4367	0
	493	11041	11041	4.88537	1.635	0.334673	0
	4521	54482	54482	4.86583	1.36875	0.281298	0
	6461	7728	7728	4.85646	1.0175	0.209515	0
	6759	80746	80746	4.84998	1.20375	0.248197	0
	812	124997	124997	4.84691	1.44125	0.297354	0
	1757	22992	22992	4.83862	0.875	0.180837	0
	2765	29023	29023	4.83862	0.875	0.180837	0
	7189	8495	8495	4.83638	0.8625	0.178336	0
	6147	684	684	4.83147	1.86625	0.38627	0
	2036	23528	23528	4.81641	1.13375	0.235393	0
	7069	84326	84326	4.81455	1.4	0.290785	0
	2221	25799	25799	4.80391	1.31	0.272694	0
	6692	80010	80010	4.79603	0.925	0.192868	0
	7233	8534	8534	4.78448	1.51875	0.317433	0
	5374	5774	5774	4.78315	1.04	0.21743	0
	3009	326624	326624	4.76502	0.8175	0.171563	0
	2563	27445	27445	4.75922	1.6975	0.356676	0
	105	10193	10193	4.75465	2.05625	0.432471	0
	959	138241	138241	4.75401	1.52375	0.320519	0
	4796	55255	55255	4.74519	1.13813	0.239848	0
	4568	5465	5465	4.74158	1.02125	0.215382	0
	7111	84623	84623	4.739	1.365	0.288036	0
	4147	51179	51179	4.72981	1.41125	0.298374	0
	938	136	136	4.72288	1.19875	0.253817	0
	1745	2295	2295	4.72275	1.32625	0.280822	0
	7563	91289	91289	4.71926	1.39625	0.295862	0
	3118	3460	3460	4.71057	1.3125	0.278629	0
	1343	1774	1774	4.70644	2.2325	0.47435	0
	7735	9388	9388	4.70421	1.77875	0.378119	0
	5113	56649	56649	4.68184	1.595	0.340678	0
	2444	266629	266629	4.67582	1.2975	0.277491	0
	315	10595	10595	4.67577	1.04625	0.22376	0
	1507	203523	203523	4.67491	1.25	0.267385	0
	1352	1788	1788	4.66862	1.1525	0.246861	0
	6734	80271	80271	4.66556	0.975	0.208978	0
	8023	9901	9901	4.66024	1.23875	0.265813	0
	5904	649	649	4.6598	1.5725	0.337461	0
	6556	7918	7918	4.65695	2.3075	0.495495	0
	4506	54454	54454	4.65443	1.09875	0.236066	0
	2713	286333	286333	4.65234	1.12875	0.24262	0
	3489	401549	401549	4.65234	1.12875	0.24262	0
	4468	54103	54103	4.64926	1.30375	0.280421	0
	2748	2897	2897	4.63491	0.735	0.158579	0
	1876	23204	23204	4.63422	1.47125	0.317475	0
	3378	389752	389752	4.63409	1.905	0.411084	0
	2395	26278	26278	4.61985	1.3025	0.281935	0
	2850	29890	29890	4.61406	0.7775	0.168507	0
	2806	2923	2923	4.60681	1.58125	0.343242	0
	3838	4685	4685	4.60636	1.26875	0.275434	0
	3197	3621	3621	4.60552	0.92875	0.20166	0
	2602	2824	2824	4.60001	2.11375	0.45951	0
	3051	3371	3371	4.5879	1.67792	0.365726	0
	6927	83448	83448	4.58731	1.1375	0.247967	0
	8024	9902	9902	4.58208	1.56	0.340457	0
	3634	4296	4296	4.57739	1.46	0.318959	0
	7832	95681	95681	4.5721	0.8825	0.193019	0
	4428	5351	5351	4.56892	1.64125	0.35922	0
	1192	157503	157503	4.5661	1.2925	0.283064	0
	5981	6579	6579	4.56492	1.24625	0.273006	0
	7039	84240	84240	4.56173	1.14375	0.250727	0
	7926	9726	9726	4.55943	1.14	0.250031	0
	3579	4151	4151	4.55759	2.17125	0.476403	0
	5314	57522	57522	4.55429	1.3525	0.296972	0
	256	10488	10488	4.55245	1.34375	0.295171	0
	1015	143689	143689	4.54603	1.09625	0.241144	0
	1790	23053	23053	4.54496	1.6925	0.372391	0
	790	123228	123228	4.54376	0.8475	0.186519	0
	3198	3624	3624	4.54097	2.75542	0.60679	0
	2490	271	271	4.5328	1.69125	0.373114	0
	5170	56953	56953	4.52632	0.82875	0.183096	0
	5297	57478	57478	4.52527	1.64625	0.36379	0
	1903	23255	23255	4.52132	1.155	0.255456	0
	2647	284219	284219	4.52132	1.155	0.255456	0
	2256	25895	25895	4.5173	1.57125	0.34783	0
	7668	92737	92737	4.51711	2.30625	0.510558	0
	7276	8572	8572	4.51189	1.47562	0.327052	0
	6404	7474	7474	4.51066	2.68938	0.596227	0
	1505	203414	203414	4.50399	0.95125	0.211201	0
	6444	7592	7592	4.50399	0.95125	0.211201	0
	3262	374899	374899	4.49842	1.08375	0.240918	0
	1188	1558	1558	4.49413	1.295	0.288154	0
	7485	90231	90231	4.48478	1.42375	0.317462	0
	5286	5743	5743	4.4838	3.12938	0.69793	0
	3182	359845	359845	4.48276	2.035	0.453961	0
	2600	28231	28231	4.48044	1.37563	0.307029	0
	1172	154	154	4.4674	0.69375	0.155292	0
	6198	6949	6949	4.46658	1.6575	0.371089	0
	8008	9880	9880	4.45321	0.93	0.208838	0
	2268	259173	259173	4.44817	1.45875	0.327944	0
	5191	56998	56998	4.44284	1.06375	0.23943	0
	6994	84058	84058	4.4421	1.915	0.431103	0
	7887	9663	9663	4.43914	1.4175	0.319319	0
	568	11190	11190	4.43753	1.345	0.303096	0
	416	10871	10871	4.43279	1.48875	0.335849	0
	4275	51564	51564	4.42741	1.06	0.239418	0
	6728	80223	80223	4.42501	1.03	0.232768	0
	5881	64785	64785	4.4248	1.06875	0.241536	0
	3612	4238	4238	4.42345	0.78375	0.177181	0
	2140	2526	2526	4.41997	1.20625	0.272909	0
	563	11177	11177	4.41458	0.90375	0.204719	0
	7456	89849	89849	4.40891	1.025	0.232484	0
	1813	23099	23099	4.40185	0.87625	0.199064	0
	5541	5998	5998	4.39729	2.02	0.459373	0
	2510	272	272	4.39393	1.72625	0.392872	0
	3525	4060	4060	4.38161	1.40938	0.321657	0
	7543	9104	9104	4.37876	1.2525	0.28604	0
	3607	4216	4216	4.37593	1.03125	0.235664	0
	2495	27109	27109	4.37515	0.97875	0.223707	0
	6290	7184	7184	4.37266	1.21375	0.277577	0
	1121	151295	151295	4.37017	0.8875	0.203082	0
	1271	164	164	4.36793	0.8075	0.18487	0
	195	10382	10382	4.36009	0.90875	0.208424	0
	2054	2357	2357	4.35713	1.21875	0.279714	0
	1338	1758	1758	4.35622	0.94875	0.217792	0
	5910	64943	64943	4.35557	1.50125	0.344673	0
	5827	64411	64411	4.34957	1.14875	0.264106	0
	7262	8548	8548	4.34462	1.08875	0.250597	0
	2205	257415	257415	4.34368	1.23775	0.284954	0
	6913	832	832	4.34298	1.17875	0.271415	0
	1364	1809	1809	4.34206	1.48625	0.342292	0
	2955	313	313	4.34052	1.845	0.425064	0
	1605	220074	220074	4.3233	1.36125	0.314864	0
	4774	55213	55213	4.31868	1.5625	0.3618	0
	3437	3998	3998	4.31542	1.49875	0.347301	0
	7840	9583	9583	4.31504	1.45875	0.338062	0
	4322	51696	51696	4.31403	1.02125	0.236728	0
	6680	79959	79959	4.31129	0.94125	0.218322	0
	3995	4999	4999	4.30669	0.973125	0.225956	0
	4787	55239	55239	4.29967	1.51875	0.353225	0
	727	116984	116984	4.29849	0.89375	0.207922	0
	1140	152048	152048	4.29766	1.1675	0.27166	0
	2589	2803	2803	4.29766	1.1675	0.27166	0
	6146	6839	6839	4.29322	1.6625	0.387239	0
	2635	283899	283899	4.29308	0.98	0.228274	0
	945	1368	1368	4.28558	1.30438	0.304364	0
	5751	6396	6396	4.27186	1.39375	0.326263	0
	1388	1869	1869	4.27019	1.215	0.284531	0
	7769	9446	9446	4.2669	1.50375	0.352422	0
	7872	9645	9645	4.26546	1.14875	0.269314	0
	2361	26146	26146	4.26181	1.04	0.244028	0
	2702	285943	285943	4.25871	1.41375	0.331967	0
	2994	3201	3201	4.25871	1.41375	0.331967	0
	645	113452	113452	4.25449	0.99875	0.234752	0
	5435	58489	58489	4.25192	1.465	0.34455	0
	4575	54675	54675	4.24862	1.15375	0.271559	0
	5265	57325	57325	4.24847	1.0575	0.248913	0
	6137	6822	6822	4.24324	1.4725	0.347023	0
	4239	51442	51442	4.24205	1.13875	0.268443	0
	993	140881	140881	4.23525	0.84875	0.200401	0
	5935	6511	6511	4.23306	1.2475	0.294704	0
	1460	200403	200403	4.23131	1.20875	0.285668	0
	7857	9618	9618	4.22953	1.39	0.328642	0
	3765	4439	4439	4.2274	1.0125	0.239509	0
	5496	5921	5921	4.22688	1.62125	0.383557	0
	248	10475	10475	4.22399	1.07125	0.253611	0
	336	10630	10630	4.21856	1.65625	0.39261	0
	2852	29899	29899	4.21846	0.89875	0.213052	0
	997	140902	140902	4.21836	0.83125	0.197055	0
	3973	494024	494024	4.21726	1.6975	0.402513	0
	6001	65996	65996	4.21726	1.6975	0.402513	0
	202	10396	10396	4.21614	1.2175	0.288771	0
	511	11073	11073	4.21325	1.08375	0.257224	0
	3720	441052	441052	4.21274	1.2975	0.307994	0
	1093	149175	149175	4.21252	1.14875	0.272699	0
	3722	441094	441094	4.20887	1.05187	0.249919	0
	824	126321	126321	4.20333	1.31	0.311658	0
	4953	55734	55734	4.20073	1.5225	0.362437	0
	6419	753	753	4.19564	1.315	0.313421	0
	5438	585	585	4.1953	1.49875	0.357245	0
	242	10465	10465	4.19449	1.0675	0.2545	0
	7713	93587	93587	4.19298	1.5	0.357741	0
	5103	56477	56477	4.19177	0.93875	0.223951	0
	1224	1592	1592	4.19016	0.85375	0.203751	0
	6471	776	776	4.18924	0.9375	0.223788	0
	2887	30001	30001	4.18552	1.40875	0.336577	0
	3265	375056	375056	4.18023	1.03625	0.247893	0
	3703	440750	440750	4.18023	1.03625	0.247893	0
	6272	715	715	4.17916	1.24125	0.297009	0
	6551	79161	79161	4.17894	1.34625	0.322151	0
	4419	53353	53353	4.17105	0.95125	0.22806	0
	3304	3854	3854	4.17046	1.10875	0.265858	0
	4609	54812	54812	4.16958	0.93375	0.223943	0
	1259	163033	163033	4.15726	1.15875	0.27873	0
	3522	4056	4056	4.1541	0.94625	0.227787	0
	4246	51460	51460	4.15403	1.0425	0.250961	0
	7565	91298	91298	4.15112	0.7975	0.192117	0
	1634	221830	221830	4.14981	0.93125	0.224408	0
	5689	629	629	4.14807	1.82688	0.440416	0
	1220	158763	158763	4.14744	1.24375	0.299884	0
	2959	314	314	4.14681	1.155	0.278527	0
	1393	1889	1889	4.14232	0.93125	0.224814	0
	1749	2296	2296	4.14231	1.1725	0.283054	0
	6100	6747	6747	4.13859	1.08688	0.262619	0
	3892	4776	4776	4.13278	1.865	0.45127	0
	230	10440	10440	4.13092	1.25875	0.304714	0
	381	10758	10758	4.12802	1.3825	0.334906	0
	578	11223	11223	4.12785	1.9225	0.465739	0
	5898	64844	64844	4.12708	1.08625	0.263201	0
	7252	85441	85441	4.12644	1.48125	0.358965	0
	819	1259	1259	4.11786	1.23625	0.300216	0
	2595	280665	280665	4.11786	1.23625	0.300216	0
	1065	147166	147166	4.11735	1.47625	0.358544	0
	5112	56647	56647	4.10689	1.14375	0.278496	0
	5022	55893	55893	4.10191	1.7475	0.426021	0
	1206	158219	158219	4.10147	0.75875	0.184995	0
	4726	55102	55102	4.10107	0.925	0.225551	0
	2410	2644	2644	4.09938	1.0225	0.249428	0
	122	10214	10214	4.0969	0.9225	0.22517	0
	7093	84513	84513	4.09657	1.56125	0.381111	0
	6716	80167	80167	4.09651	0.9175	0.223971	0
	1177	1543	1543	4.09554	0.86125	0.21029	0
	2944	3107	3107	4.09456	2.0825	0.508602	0
	1583	219	219	4.09055	1.17469	0.287171	0
	6227	7045	7045	4.08881	1.22938	0.300668	0
	1861	23184	23184	4.0884	1.55	0.379121	0
	5697	6305	6305	4.07827	1.055	0.258688	0
	6062	6688	6688	4.07617	0.735625	0.18047	0
	129	10229	10229	4.07366	1.05187	0.258214	0
	126	10226	10226	4.07332	1.30563	0.320531	0
	836	126917	126917	4.07317	0.90125	0.221265	0
	3904	4795	4795	4.07311	1.28375	0.315177	0
	10	1001	1001	4.07206	1.48125	0.363759	0
	8069	9980	9980	4.06955	1.4525	0.356919	0
	1665	2259	2259	4.06904	0.9875	0.242686	0
	2618	283481	283481	4.06904	0.9875	0.242686	0
	2338	26085	26085	4.06763	1.2975	0.318982	0
	5737	63897	63897	4.06627	0.96625	0.237626	0
	131	10233	10233	4.06224	0.96875	0.238477	0
	681	114991	114991	4.06096	0.91125	0.224393	0
	5954	65267	65267	4.05963	0.96125	0.236783	0
	1690	22836	22836	4.05725	1.04	0.256331	0
	3468	401152	401152	4.04746	1.1475	0.283511	0
	1332	1742	1742	4.04433	2.22	0.548916	0
	1401	1909	1909	4.04087	1.28313	0.317537	0
	5350	57643	57643	4.03618	1.30125	0.322396	0
	6778	80853	80853	4.03297	0.8875	0.220061	0
	2322	26036	26036	4.02958	1.035	0.25685	0
	6771	80822	80822	4.02958	1.035	0.25685	0
	7891	9670	9670	4.02646	1.075	0.266984	0
	4205	51340	51340	4.0199	0.89	0.221399	0
	7963	9792	9792	4.01946	1.47875	0.367897	0
	3683	440309	440309	4.01945	0.93875	0.233552	0
	3553	410	410	4.01879	1.3875	0.345253	0
	1129	151658	151658	4.01834	1.06625	0.265346	0
	1404	1912	1912	4.01805	1.18125	0.293986	0
	5714	6352	6352	4.01799	3.39375	0.844638	0
	7222	8519	8519	4.01492	1.93792	0.482678	0
	6072	6708	6708	4.01406	1.43625	0.357804	0
	3369	389440	389440	4.01235	1.20125	0.299388	0
	5979	6575	6575	4.01104	1.06875	0.266452	0
	1196	1576	1576	4.01002	1.43875	0.358788	0
	5890	64816	64816	4.01002	1.43875	0.358788	0
	1660	2244	2244	4.00711	1.2675	0.316313	0
	775	121457	121457	4.00552	1.515	0.378228	0
	5287	5744	5744	4.00493	0.79125	0.197569	0
	2593	280636	280636	4.00314	1.36375	0.34067	0
	112	1020	1020	4.00004	1.8725	0.46812	0
	1168	153768	153768	3.99564	0.9125	0.228374	0
	6554	79171	79171	3.99393	1.4925	0.373692	0
	3914	4814	4814	3.99132	1.81625	0.45505	0
	22	10042	10042	3.98722	1.19	0.298454	0
	4636	54882	54882	3.98722	1.19	0.298454	0
	7065	84316	84316	3.98703	1.6725	0.419485	0
	3657	4351	4351	3.98556	1.1925	0.299205	0
	1748	22955	22955	3.98317	1.27625	0.32041	0
	872	1294	1294	3.97428	2.78125	0.699813	0
	246	1047	1047	3.97297	1.01875	0.25642	0
	5305	57494	57494	3.97194	1.07625	0.270964	0
	5442	58513	58513	3.97001	1.58875	0.400188	0
	5909	6494	6494	3.97001	1.58875	0.400188	0
	3929	4846	4846	3.96996	0.73875	0.186085	0
	3968	493869	493869	3.96745	1.0275	0.258982	0
	1351	1787	1787	3.96406	1.2275	0.309657	0
	7415	8886	8886	3.9581	1.0375	0.262121	0
	5433	58487	58487	3.95652	1.3175	0.332995	0
	4076	51026	51026	3.94893	1.16688	0.295491	0
	5583	60673	60673	3.94859	1.27875	0.32385	0
	942	1364	1364	3.94486	1.68875	0.428089	0
	1638	221981	221981	3.94467	1.16	0.294068	0
	1899	23249	23249	3.94467	1.16	0.294068	0
	696	115560	115560	3.94223	1.0525	0.266981	0
	4574	54674	54674	3.93737	1.1275	0.286359	0
	1472	201163	201163	3.93669	1.21625	0.308953	0
	4144	51174	51174	3.93415	1.27125	0.323132	0
	7145	84811	84811	3.93239	1.115	0.283543	0
	3373	389641	389641	3.93112	0.9	0.228942	0
	6172	6890	6890	3.92446	1.60375	0.408655	0
	7901	9686	9686	3.92101	1.02625	0.261731	0
	359	10693	10693	3.9205	0.87125	0.222229	0
	5021	5589	5589	3.9205	0.87125	0.222229	0
	2671	285095	285095	3.91778	1.41125	0.360216	0
	5688	6289	6289	3.91505	2.50813	0.640637	0
	4367	5211	5211	3.91369	1.0775	0.275316	0
	7728	9373	9373	3.91007	1.27125	0.325122	0
	7741	93974	93974	3.89811	1.21375	0.311369	0
	5584	60681	60681	3.89669	1.26	0.323352	0
	51	10101	10101	3.896	1.2175	0.3125	0
	7034	84230	84230	3.89342	1.38563	0.355889	0
	7745	94056	94056	3.88918	1.54688	0.397738	0
	3183	359948	359948	3.88708	1.78125	0.458249	0
	6720	80194	80194	3.88191	1.2275	0.31621	0
	5970	654779	654779	3.88164	1.46625	0.37774	0
	6437	757	757	3.88164	1.46625	0.37774	0
	7553	912	912	3.8812	1.38625	0.35717	0
	2616	283378	283378	3.8785	1.6	0.41253	0
	4770	55206	55206	3.8785	1.6	0.41253	0
	1344	1776	1776	3.87758	1.28	0.330103	0
	5799	64221	64221	3.87683	1.21625	0.313723	0
	4269	51542	51542	3.87347	1.26125	0.325612	0
	7174	84909	84909	3.87336	1.0175	0.262692	0
	3523	405752	405752	3.87169	1.42625	0.368379	0
	7776	946	946	3.87114	1.215	0.313861	0
	5434	58488	58488	3.8704	1.12125	0.289699	0
	7931	9738	9738	3.86918	1.23375	0.318866	0
	4436	53615	53615	3.86804	1.6475	0.425926	0
	1924	23291	23291	3.86056	1.0275	0.266153	0
	3230	3684	3684	3.85908	1.36	0.352416	0
	2987	3190	3190	3.85697	1.29375	0.335432	0
	6454	7704	7704	3.85697	1.29375	0.335432	0
	1549	2119	2119	3.85407	1.36	0.352874	0
	2328	26049	26049	3.85378	1.1725	0.304247	0
	2956	3133	3133	3.85306	1.80125	0.467485	0
	623	11320	11320	3.85026	0.858125	0.222875	0
	3964	493753	493753	3.85026	0.858125	0.222875	0
	1010	143384	143384	3.84966	1.085	0.281843	0
	3072	339692	339692	3.84749	0.8125	0.211177	0
	7886	96626	96626	3.84749	0.8125	0.211177	0
	494	11044	11044	3.84477	1.15813	0.301221	0
	821	126006	126006	3.84443	1.125	0.292631	0
	4864	554363	554363	3.84443	1.125	0.292631	0
	4895	55603	55603	3.84302	1.44625	0.376332	0
	3526	4061	4061	3.842	1.595	0.415149	0
	7475	9013	9013	3.84134	0.94875	0.246984	0
	6666	799	799	3.83964	1.13375	0.295275	0
	7455	89797	89797	3.83836	1.22	0.317844	0
	1423	196410	196410	3.83667	1.095	0.285404	0
	5886	64799	64799	3.8334	1.43	0.373037	0
	5835	6443	6443	3.83094	0.890417	0.232428	0
	2443	2665	2665	3.82984	1.23	0.321162	0
	2402	2633	2633	3.82617	1.885	0.49266	0
	4650	54916	54916	3.82493	1.06375	0.27811	0
	5465	5883	5883	3.82461	1.185	0.309835	0
	7593	9168	9168	3.8207	2.045	0.535243	0
	5359	57683	57683	3.81871	1.2575	0.329299	0
	7639	9232	9232	3.81593	1.3525	0.354435	0
	109	10198	10198	3.81406	0.8575	0.224826	0
	5622	6158	6158	3.81122	1.65375	0.433916	0
	8032	9919	9919	3.81038	0.89375	0.234556	0
	203	10397	10397	3.81001	1.40583	0.368985	0
	1579	2182	2182	3.80851	1.235	0.324274	0
	2106	23769	23769	3.80655	0.87	0.228554	0
	1276	165	165	3.80255	1.5725	0.413538	0
	1261	1633	1633	3.80159	1.4125	0.371555	0
	6103	6751	6751	3.79766	0.9525	0.250812	0
	5687	6288	6288	3.79467	2.27875	0.600513	0
	3417	3956	3956	3.79277	1.65125	0.435368	0
	7205	85004	85004	3.79143	0.86375	0.227816	0
	3955	4920	4920	3.78956	1.0425	0.275098	0
	5094	56288	56288	3.78925	1.09375	0.288645	0
	1041	1455	1455	3.789	1.01375	0.267551	0
	1459	2004	2004	3.78697	1.07042	0.282658	0
	3171	3569	3569	3.78619	2.195	0.579739	0
	4473	541472	541472	3.78619	2.195	0.579739	0
	2366	26151	26151	3.7858	1.21125	0.319946	0
	717	116442	116442	3.78122	1.29125	0.34149	0
	45	10094	10094	3.77896	1.08	0.285793	0
	1584	2191	2191	3.77624	1.09375	0.28964	0
	5756	6404	6404	3.77485	0.616875	0.163417	0
	157	10278	10278	3.77341	1.30375	0.345509	0
	6969	83858	83858	3.77166	1.435	0.380469	0
	1947	23327	23327	3.77051	1.31187	0.34793	0
	2151	2535	2535	3.76919	1.09375	0.290182	0
	5246	572	572	3.76756	1.24125	0.329457	0
	1077	147906	147906	3.76703	1.32125	0.35074	0
	6130	6810	6810	3.76587	0.86625	0.230027	0
	3327	387990	387990	3.76435	1.12	0.297528	0
	6533	79091	79091	3.76011	1.38125	0.367343	0
	5923	65018	65018	3.75772	1.24063	0.330154	0
	5932	65094	65094	3.75715	1.09	0.290114	0
	1048	1459	1459	3.75463	0.9475	0.252355	0
	6782	80862	80862	3.753	1.80375	0.480616	0
	6783	80869	80869	3.753	1.80375	0.480616	0
	7194	84961	84961	3.75199	1.24625	0.332157	0
	7473	90110	90110	3.75199	1.24625	0.332157	0
	7294	8615	8615	3.74949	1.19375	0.318376	0
	6972	83873	83873	3.74805	1.195	0.318832	0
	4785	55236	55236	3.7476	1.4975	0.39959	0
	3018	3280	3280	3.74698	0.7975	0.212838	0
	4741	55140	55140	3.74353	1.19312	0.318716	0
	3550	4097	4097	3.74331	1.155	0.308551	0
	4601	5479	5479	3.74322	1.45625	0.389037	0
	1258	163	163	3.74188	0.8325	0.222482	0
	2916	3073	3073	3.74186	1.45	0.387508	0
	6701	80072	80072	3.74186	1.45	0.387508	0
	2627	283824	283824	3.73976	1.09125	0.291797	0
	5777	64131	64131	3.73976	1.09125	0.291797	0
	3135	348180	348180	3.73874	1.22125	0.326647	0
	7955	9780	9780	3.73874	1.22125	0.326647	0
	5363	57688	57688	3.73797	0.97125	0.259833	0
	2716	28639	28639	3.73687	1.17875	0.315438	0
	6174	6892	6892	3.73679	1.39	0.371977	0
	410	10856	10856	3.73456	1.05375	0.282162	0
	5086	56256	56256	3.73402	0.97875	0.262117	0
	4180	51272	51272	3.73296	1.15875	0.31041	0
	7850	9601	9601	3.73232	0.9125	0.244486	0
	853	128308	128308	3.73224	1.37	0.367072	0
	3630	4287	4287	3.72767	1.085	0.291067	0
	1056	1465	1465	3.72565	1.1075	0.297264	0
	716	1164	1164	3.72456	1.16	0.311446	0
	756	119504	119504	3.72053	0.8925	0.239885	0
	5655	6223	6223	3.71485	1.83125	0.492954	0
	464	10973	10973	3.71353	1.535	0.413353	0
	3897	4782	4782	3.71032	1.3475	0.363177	0
	1375	1840	1840	3.7092	0.65875	0.177599	0
	7282	85865	85865	3.7024	0.89625	0.242072	0
	2763	29015	29015	3.69816	1.53292	0.414508	0
	7885	9662	9662	3.69482	1.66	0.449278	0
	4744	55145	55145	3.69476	1.28125	0.346775	0
	751	1191	1191	3.69398	1.16625	0.315716	0
	1277	1650	1650	3.69268	1.2725	0.344601	0
	2059	23587	23587	3.69123	1.18083	0.319903	0
	5709	634	634	3.69111	1.00125	0.27126	0
	4661	54947	54947	3.69077	1.1675	0.31633	0
	4453	53917	53917	3.68404	1.05875	0.287388	0
	42	10090	10090	3.68163	1.08875	0.295725	0
	1942	23321	23321	3.68039	1.33875	0.363752	0
	2657	284611	284611	3.67859	0.615625	0.167354	0
	7924	9717	9717	3.67582	0.78625	0.213898	0
	1382	1849	1849	3.67219	1.04625	0.284912	0
	5174	5696	5696	3.67151	1.37625	0.374846	0
	2146	2532	2532	3.66694	2.3525	0.641543	0
	4258	51514	51514	3.66686	1.3825	0.377025	0
	488	11030	11030	3.66593	1.25333	0.341886	0
	6217	7027	7027	3.66489	1.1975	0.326749	0
	1194	157567	157567	3.66363	1.885	0.514517	0
	3736	441373	441373	3.66363	1.885	0.514517	0
	4935	55686	55686	3.66344	1.355	0.369871	0
	7074	84340	84340	3.66252	1.12625	0.307507	0
	1615	221	221	3.65938	1.025	0.280102	0
	2327	26048	26048	3.65744	1.57125	0.429603	0
	7555	9122	9122	3.65604	1.66625	0.455752	0
	7613	91975	91975	3.65532	0.73375	0.200735	0
	999	1413	1413	3.65492	0.6775	0.185367	0
	6427	7541	7541	3.65466	1.13187	0.309707	0
	6736	80279	80279	3.6542	0.93375	0.255528	0
	1844	2316	2316	3.65415	1.4475	0.396125	0
	6497	7873	7873	3.65039	1.005	0.275313	0
	791	123263	123263	3.64851	0.73625	0.201795	0
	2838	29798	29798	3.64727	0.85	0.233051	0
	3751	442125	442125	3.64727	0.85	0.233051	0
	6138	6827	6827	3.6466	1.28125	0.351355	0
	6874	8220	8220	3.64611	0.85875	0.235525	0
	2767	2903	2903	3.64514	1.52625	0.418708	0
	1836	23143	23143	3.6451	1.3575	0.372418	0
	3754	442467	442467	3.64348	1.16625	0.320092	0
	7584	9150	9150	3.63959	1.21375	0.333485	0
	2992	3198	3198	3.6366	0.85375	0.234766	0
	3024	3297	3297	3.63612	1.2475	0.343086	0
	7494	9040	9040	3.63612	1.2475	0.343086	0
	5176	56965	56965	3.63515	1.14375	0.314636	0
	1519	2053	2053	3.63089	1.52125	0.418974	0
	270	10513	10513	3.62891	0.974375	0.268503	0
	6053	6666	6666	3.62881	1.0925	0.301063	0
	1281	165324	165324	3.62373	1.09875	0.30321	0
	2871	29952	29952	3.62127	0.99125	0.27373	0
	1403	1910	1910	3.6211	1.08875	0.300669	0
	811	124944	124944	3.61975	1.01875	0.281442	0
	3688	440400	440400	3.61975	1.01875	0.281442	0
	2244	25844	25844	3.61805	1.22125	0.337544	0
	2933	3091	3091	3.61719	1.16375	0.321728	0
	2184	2553	2553	3.61296	0.88625	0.245298	0
	4712	55056	55056	3.61296	0.88625	0.245298	0
	6351	734	734	3.61284	0.764375	0.211572	0
	6851	81855	81855	3.60935	1.1	0.304764	0
	7993	9848	9848	3.60821	1.395	0.386618	0
	3700	440701	440701	3.60674	1.5075	0.417967	0
	4356	5192	5192	3.60651	1.17	0.324413	0
	7339	8729	8729	3.60545	1.3975	0.387608	0
	361	10695	10695	3.60501	1.285	0.356449	0
	6346	7329	7329	3.60463	1.09125	0.302736	0
	3311	387032	387032	3.60424	0.71375	0.198031	0
	1678	22796	22796	3.60334	0.685	0.190101	0
	3170	3566	3566	3.59857	1.38125	0.383833	0
	2070	23613	23613	3.59819	0.94875	0.263674	0
	6333	7314	7314	3.59705	1.59	0.442029	0
	5796	64210	64210	3.59549	1.26375	0.351482	0
	3902	4792	4792	3.59516	1.02125	0.284062	0
	5211	5709	5709	3.59433	1.2375	0.344292	0
	4872	55501	55501	3.59432	0.7625	0.21214	0
	279	10530	10530	3.59324	1.715	0.477285	0
	2497	27122	27122	3.59324	1.715	0.477285	0
	2224	25801	25801	3.59322	0.553125	0.153936	0
	4839	55324	55324	3.59214	1.02375	0.284997	0
	4621	54851	54851	3.59076	1.01125	0.281626	0
	6107	677	677	3.59008	1.0725	0.29874	0
	1962	23357	23357	3.58995	0.915	0.254878	0
	1565	2152	2152	3.58814	1.54375	0.430236	0
	7922	9715	9715	3.58705	0.91	0.25369	0
	5818	64374	64374	3.58668	1.145	0.319237	0
	2360	26140	26140	3.58603	1.3125	0.366004	0
	6380	7415	7415	3.58577	0.99375	0.277137	0
	5830	6442	6442	3.58334	1.14375	0.319186	0
	2018	23480	23480	3.5823	1.0175	0.284035	0
	62	10124	10124	3.58157	1.0275	0.286886	0
	7247	85415	85415	3.57818	0.80625	0.225324	0
	5053	56005	56005	3.5762	1.41625	0.396021	0
	5146	56905	56905	3.57572	0.685	0.19157	0
	3641	4313	4313	3.57567	1.53625	0.429639	0
	6635	79801	79801	3.57552	1.4925	0.417421	0
	5282	57407	57407	3.575	1.59875	0.447203	0
	1096	149345	149345	3.5749	1.45875	0.408053	0
	7952	9777	9777	3.57364	1.12375	0.314455	0
	4537	54520	54520	3.57276	0.79	0.221118	0
	7923	9716	9716	3.56925	1.23625	0.346361	0
	8010	9882	9882	3.56794	0.9275	0.259954	0
	6489	785	785	3.56729	0.8975	0.251592	0
	1661	2247	2247	3.5652	1.34875	0.378309	0
	4119	51114	51114	3.56308	1.10406	0.309862	0
	7566	9130	9130	3.55922	1.19687	0.336275	0
	5008	55851	55851	3.55873	0.95125	0.267301	0
	1869	23193	23193	3.55759	1.30125	0.365768	0
	1518	2052	2052	3.55688	0.94125	0.264628	0
	2597	2820	2820	3.55605	0.745	0.209502	0
	4490	5438	5438	3.55427	1.60125	0.450514	0
	5794	64208	64208	3.55383	1.32125	0.371782	0
	920	134429	134429	3.55336	1.19125	0.335246	0
	3932	4852	4852	3.55148	0.6625	0.186542	0
	1808	2309	2309	3.55107	1.01958	0.28712	0
	1777	23028	23028	3.54779	0.5875	0.165596	0
	2650	284325	284325	3.54748	1.3725	0.386894	0
	3322	387763	387763	3.54688	1.21125	0.341498	0
	4848	55342	55342	3.54669	1.09375	0.308386	0
	3176	3587	3587	3.54651	0.9075	0.255886	0
	55	10109	10109	3.54547	1.38625	0.390992	0
	7933	9742	9742	3.54439	1.1175	0.315287	0
	7020	84168	84168	3.54289	1.55812	0.439789	0
	5393	5791	5791	3.53763	1.12	0.316596	0
	1148	152404	152404	3.53651	0.62875	0.177788	0
	3483	401497	401497	3.53612	1.07875	0.305066	0
	2331	26056	26056	3.53537	1.02125	0.288866	0
	2172	254428	254428	3.535	1.005	0.284299	0
	4023	50628	50628	3.53058	0.89125	0.252437	0
	4883	55540	55540	3.53024	0.7	0.198287	0
	1483	2019	2019	3.52901	1.21125	0.343227	0
	14	10014	10014	3.52526	0.8325	0.236153	0
	3255	373863	373863	3.52142	0.82375	0.233925	0
	1390	1874	1874	3.52029	1	0.284068	0
	227	10437	10437	3.5166	1.17125	0.333063	0
	2120	24144	24144	3.51313	1.17	0.333036	0
	3495	402055	402055	3.51313	1.17	0.333036	0
	796	123876	123876	3.51309	1.44	0.409895	0
	3134	348158	348158	3.51309	1.44	0.409895	0
	6589	79648	79648	3.51245	0.74	0.210679	0
	7539	9100	9100	3.51204	1.04125	0.29648	0
	1587	2193	2193	3.50896	1.0875	0.309921	0
	6553	7917	7917	3.50613	0.865	0.246711	0
	3267	375341	375341	3.50212	1.11375	0.318021	0
	612	112942	112942	3.49342	1.09	0.312015	0
	5591	6092	6092	3.49246	0.919375	0.263245	0
	4429	5352	5352	3.49229	1.5725	0.450278	0
	252	1048	1048	3.49206	1.5875	0.454602	0
	1823	23122	23122	3.49189	0.9525	0.272775	0
	7142	84786	84786	3.49189	0.9525	0.272775	0
	3422	3964	3964	3.49187	1.1625	0.332916	0
	2957	3134	3134	3.49159	1.23937	0.35496	0
	448	10948	10948	3.48883	1.255	0.359719	0
	951	137695	137695	3.48764	1.19	0.341205	0
	1305	169714	169714	3.48596	1.2175	0.349258	0
	3644	4318	4318	3.4834	2.28313	0.65543	0
	268	1051	1051	3.48251	1.27875	0.367192	0
	871	129303	129303	3.48121	1.215	0.349017	0
	6686	79977	79977	3.48073	1.19	0.341882	0
	2185	255488	255488	3.47818	1.2725	0.365852	0
	6304	7251	7251	3.47786	1.2675	0.364449	0
	5973	6557	6557	3.4771	0.7175	0.20635	0
	7544	91056	91056	3.47636	1.3075	0.376111	0
	7816	9541	9541	3.47369	0.966875	0.278342	0
	7670	9275	9275	3.47364	0.8375	0.241102	0
	1621	221264	221264	3.47199	0.77375	0.222855	0
	4727	55107	55107	3.47192	0.7875	0.22682	0
	4548	54545	54545	3.47175	1.2025	0.346367	0
	6099	6746	6746	3.46936	1.225	0.353091	0
	4075	51025	51025	3.46876	1.25875	0.362881	0
	4002	5025	5025	3.46757	1.2275	0.353995	0
	3242	3710	3710	3.46563	1.0175	0.293597	0
	5872	64773	64773	3.46563	1.0175	0.293597	0
	6462	7741	7741	3.46276	1.60625	0.463864	0
	4634	54879	54879	3.46198	0.698125	0.201655	0
	6757	80727	80727	3.46099	0.98625	0.284962	0
	5897	64841	64841	3.46062	1.00125	0.289327	0
	1225	1593	1593	3.45982	1.23125	0.355872	0
	5041	55957	55957	3.45628	1.23875	0.358405	0
	289	10549	10549	3.4558	1.39125	0.402583	0
	4730	55110	55110	3.45484	1.19	0.344445	0
	2021	23500	23500	3.45375	1.03125	0.298588	0
	6644	79823	79823	3.45328	0.92	0.266414	0
	7725	9369	9369	3.45226	1.07375	0.311028	0
	2403	2634	2634	3.44989	1.23125	0.356895	0
	5860	64746	64746	3.44958	0.8475	0.245682	0
	3659	4355	4355	3.44917	1.0175	0.294998	0
	3741	441478	441478	3.44804	1.205	0.349474	0
	3145	3490	3490	3.44729	0.88875	0.257811	0
	6844	818325	818325	3.44729	0.88875	0.257811	0
	7390	8842	8842	3.44537	1.04625	0.303669	0
	4710	55049	55049	3.44374	1.4125	0.410165	0
	1821	23117	23117	3.44275	0.88	0.25561	0
	4637	54883	54883	3.43878	0.83375	0.242455	0
	2609	283131	283131	3.43776	1.52958	0.444936	0
	6466	775	775	3.43751	0.7325	0.213091	0
	7355	8773	8773	3.43646	1.04875	0.305183	0
	7330	8718	8718	3.43515	1.19125	0.346782	0
	7504	90523	90523	3.43498	1.61875	0.471254	0
	4263	51526	51526	3.43396	1.04375	0.30395	0
	6101	6748	6748	3.43275	1.5775	0.459544	0
	3136	348235	348235	3.43039	0.99	0.288597	0
	4018	5058	5058	3.43039	0.99	0.288597	0
	3651	4332	4332	3.42837	0.68	0.198345	0
	4843	5533	5533	3.42574	0.63	0.183902	0
	2118	24139	24139	3.42549	0.75125	0.219312	0
	5987	6591	6591	3.425	1.02125	0.298175	0
	1314	170954	170954	3.42313	1.275	0.372466	0
	303	10568	10568	3.42214	1.42625	0.416772	0
	7448	8974	8974	3.42177	1.97375	0.576821	0
	2200	257103	257103	3.42121	1.08625	0.317505	0
	1582	2189	2189	3.42031	0.87875	0.256921	0
	2198	257000	257000	3.42016	0.971875	0.284161	0
	2299	25970	25970	3.42006	1.335	0.390344	0
	3219	3665	3665	3.41914	1.57833	0.461617	0
	379	10754	10754	3.41718	1.3225	0.387015	0
	2174	2548	2548	3.41592	1.35625	0.397038	0
	6139	6829	6829	3.4122	0.604375	0.177122	0
	5534	5986	5986	3.41178	1.06375	0.311788	0
	2536	27301	27301	3.41094	0.9175	0.268988	0
	2034	23524	23524	3.40467	1.0375	0.304728	0
	1914	23271	23271	3.40406	0.8225	0.241623	0
	4938	55696	55696	3.40396	0.9425	0.276883	0
	2477	27037	27037	3.40276	1.40875	0.414002	0
	7637	92305	92305	3.40042	0.96375	0.283421	0
	5072	56158	56158	3.39837	1.005	0.29573	0
	71	10136	10136	3.39425	0.8025	0.236429	0
	3519	4052	4052	3.39411	1.01063	0.297759	0
	7170	8490	8490	3.39342	0.8725	0.257115	0
	5516	5954	5954	3.39173	1.23	0.362646	0
	2461	26959	26959	3.39155	1.34438	0.396389	0
	495	11047	11047	3.38867	1.13375	0.334571	0
	2037	23529	23529	3.3886	0.8675	0.256005	0
	1500	203228	203228	3.38718	0.88375	0.26091	0
	172	10300	10300	3.38418	0.93875	0.277394	0
	2377	2621	2621	3.38369	1.5425	0.455864	0
	4121	51116	51116	3.38348	1.2625	0.373136	0
	5733	6388	6388	3.38316	1.07125	0.316642	0
	4142	51166	51166	3.38138	0.95375	0.28206	0
	1592	2197	2197	3.37893	0.95125	0.281524	0
	66	10130	10130	3.37685	0.7575	0.224321	0
	2124	245973	245973	3.37685	0.7575	0.224321	0
	6878	822740	822740	3.37685	0.7575	0.224321	0
	4027	50640	50640	3.37659	1.32625	0.392778	0
	2923	3082	3082	3.37449	0.8925	0.264484	0
	6438	7572	7572	3.37425	0.749062	0.221994	0
	3420	3959	3959	3.37178	2.085	0.618368	0
	2739	28952	28952	3.37064	1.30875	0.388279	0
	820	125988	125988	3.36795	0.87875	0.260916	0
	3668	439983	439983	3.36654	0.87625	0.260282	0
	8014	9889	9889	3.36583	0.791875	0.235269	0
	6472	7763	7763	3.36401	1.335	0.396848	0
	456	10960	10960	3.36216	1.13125	0.336465	0
	2999	3212	3212	3.36139	0.81	0.240972	0
	4440	5366	5366	3.36042	0.825	0.245505	0
	575	11216	11216	3.35951	1.05375	0.313662	0
	954	1380	1380	3.35824	0.76125	0.226681	0
	2505	2717	2717	3.35785	1.38	0.410978	0
	829	1265	1265	3.35682	1.17	0.348544	0
	5260	57244	57244	3.3546	1.3575	0.404668	0
	5914	6497	6497	3.3546	1.3575	0.404668	0
	6671	79918	79918	3.35437	1.31125	0.390907	0
	1953	23339	23339	3.35306	1.18875	0.354527	0
	6986	83999	83999	3.35279	1.27375	0.379907	0
	8063	9972	9972	3.35263	0.8925	0.266209	0
	2786	29087	29087	3.35056	0.80025	0.23884	0
	4967	55761	55761	3.34895	0.87875	0.262396	0
	2440	26608	26608	3.34865	0.95625	0.285563	0
	4622	548596	548596	3.34834	1.29125	0.385639	0
	7091	84501	84501	3.34776	1.34375	0.401388	0
	6110	6773	6773	3.3463	1.1275	0.336939	0
	3425	3977	3977	3.34616	0.77	0.230115	0
	479	11009	11009	3.34354	2.0875	0.624338	0
	1526	2060	2060	3.34094	0.738125	0.220933	0
	887	130872	130872	3.33983	1.13563	0.340025	0
	2110	23787	23787	3.33971	0.93625	0.280338	0
	6022	6625	6625	3.33958	0.82	0.24554	0
	2870	29950	29950	3.33712	1.44875	0.434132	0
	3069	339483	339483	3.33638	0.96375	0.288861	0
	2388	26262	26262	3.3342	0.9725	0.291674	0
	1394	189	189	3.33282	2.24625	0.673978	0
	5408	5813	5813	3.33268	0.85375	0.256175	0
	1937	23310	23310	3.3313	0.9025	0.270916	0
	6700	80067	80067	3.3294	0.6975	0.209497	0
	6211	7019	7019	3.32906	1.2	0.360462	0
	3181	3598	3598	3.32901	1.715	0.515169	0
	3938	4862	4862	3.32678	1.46625	0.440742	0
	2122	24148	24148	3.32612	1.2425	0.373559	0
	82	10152	10152	3.32568	1.135	0.341284	0
	6934	835035	835035	3.32568	1.135	0.341284	0
	5492	5917	5917	3.32344	1.04375	0.314057	0
	2818	2956	2956	3.31909	1.4575	0.439127	0
	2011	23469	23469	3.31899	0.699375	0.210719	0
	7948	9771	9771	3.31827	1.3125	0.395537	0
	3114	345757	345757	3.31691	0.98625	0.29734	0
	4631	54876	54876	3.31482	1.1275	0.340139	0
	17	10020	10020	3.31421	1.14125	0.34435	0
	191	10365	10365	3.31182	0.840625	0.253826	0
	3747	441773	441773	3.31163	0.93125	0.281206	0
	6280	7167	7167	3.30981	1.5	0.453199	0
	4798	55257	55257	3.30623	1.07375	0.324766	0
	4066	51010	51010	3.30607	1.26125	0.381495	0
	579	11224	11224	3.30602	1.13813	0.344258	0
	843	1278	1278	3.30572	1.45	0.438633	0
	4876	55520	55520	3.30233	0.98125	0.297139	0
	1633	221814	221814	3.30223	1.095	0.331594	0
	3730	441199	441199	3.30223	1.095	0.331594	0
	3755	442511	442511	3.30223	1.095	0.331594	0
	6245	7083	7083	3.3022	1.26875	0.384213	0
	7552	9118	9118	3.3018	0.90375	0.273714	0
	2044	23544	23544	3.30133	1.15375	0.349481	0
	2295	25960	25960	3.30091	1.31375	0.397997	0
	7052	8427	8427	3.29922	0.6325	0.191712	0
	692	1153	1153	3.29228	1.2475	0.378916	0
	2755	28987	28987	3.29049	0.62375	0.189562	0
	4148	5118	5118	3.29037	1.71875	0.522358	0
	7799	9513	9513	3.29003	0.8275	0.251518	0
	1047	145864	145864	3.2884	1.25625	0.382025	0
	777	121536	121536	3.28717	0.72375	0.220174	0
	310	10585	10585	3.28537	0.92375	0.28117	0
	4668	54957	54957	3.2836	1.14625	0.349083	0
	792	123355	123355	3.2834	0.88625	0.269918	0
	6706	80124	80124	3.28327	0.9475	0.288584	0
	2466	26995	26995	3.28116	1.08375	0.330294	0
	707	116150	116150	3.28014	0.955625	0.291337	0
	3350	388789	388789	3.27961	1.05	0.32016	0
	5474	5894	5894	3.27913	0.8625	0.263027	0
	1832	23137	23137	3.27886	0.78625	0.239794	0
	5426	58472	58472	3.27714	0.981875	0.299613	0
	331	10623	10623	3.27662	0.67125	0.204861	0
	952	137872	137872	3.27654	1.16	0.354032	0
	1786	23048	23048	3.27537	0.743125	0.226883	0
	7497	9044	9044	3.27268	0.99375	0.30365	0
	633	11335	11335	3.27185	0.871875	0.266478	0
	4343	51762	51762	3.2712	1.00875	0.308373	0
	801	124411	124411	3.2711	0.80625	0.246477	0
	1333	1749	1749	3.26805	0.96	0.293753	0
	7945	9767	9767	3.26472	0.93625	0.286778	0
	7559	91252	91252	3.26353	1.14875	0.351997	0
	5659	623	623	3.26186	1.41	0.432268	0
	975	140446	140446	3.26027	1.35625	0.415993	0
	3303	3853	3853	3.26027	1.35625	0.415993	0
	4183	51280	51280	3.2602	0.925	0.283725	0
	7966	9796	9796	3.25957	0.795	0.243898	0
	6011	6609	6609	3.25814	1.4525	0.445806	0
	6143	6835	6835	3.25732	1.0975	0.336934	0
	752	1192	1192	3.25697	1.34375	0.412577	0
	4899	55610	55610	3.25625	0.95625	0.293666	0
	6639	79818	79818	3.25614	1.07	0.32861	0
	49	10098	10098	3.25579	1.5875	0.487593	0
	7786	9482	9482	3.25484	0.9275	0.28496	0
	5299	57481	57481	3.25416	1.0525	0.323432	0
	6021	6624	6624	3.25399	0.94875	0.291565	0
	6631	79791	79791	3.25276	1.09	0.3351	0
	4782	5523	5523	3.25241	0.955	0.293628	0
	4979	55790	55790	3.24807	1.05	0.323269	0
	7376	8818	8818	3.24599	0.93125	0.286892	0
	7751	94103	94103	3.24431	0.89375	0.275482	0
	7588	91603	91603	3.24329	1.20375	0.371151	0
	1799	23070	23070	3.23871	0.90375	0.279046	0
	4098	51079	51079	3.23853	1.18292	0.365264	0
	4969	55769	55769	3.23698	0.728125	0.224939	0
	243	10466	10466	3.23611	0.98	0.302832	0
	7385	8836	8836	3.23531	1.30125	0.402203	0
	976	140465	140465	3.23416	0.92375	0.285623	0
	4150	51186	51186	3.23404	0.80875	0.250074	0
	4164	51232	51232	3.23373	0.85125	0.263241	0
	6971	83871	83871	3.23171	1.245	0.385245	0
	6315	7272	7272	3.23122	1.0125	0.313349	0
	1996	23423	23423	3.23117	1.105	0.341981	0
	5034	55916	55916	3.22517	0.6825	0.211617	0
	721	116540	116540	3.2251	1.26875	0.393399	0
	5630	6184	6184	3.22489	0.854583	0.264996	0
	6937	83548	83548	3.22296	0.815	0.252873	0
	7224	8522	8522	3.22252	1.1075	0.343675	0
	869	1292	1292	3.22211	1.48042	0.459455	0
	5186	5699	5699	3.22136	1.01375	0.314696	0
	827	126393	126393	3.22061	1.1875	0.368719	0
	7121	84665	84665	3.21915	0.75	0.232981	0
	3001	3217	3217	3.21735	1.35	0.419601	0
	784	122809	122809	3.21534	0.87125	0.270967	0
	6640	79819	79819	3.21534	0.87125	0.270967	0
	3809	4632	4632	3.21404	0.79625	0.247741	0
	1853	23172	23172	3.21327	0.72625	0.226016	0
	5179	56977	56977	3.21092	1.22375	0.381121	0
	3648	4326	4326	3.20774	1.04125	0.324606	0
	744	118611	118611	3.20655	0.675	0.210507	0
	5553	6018	6018	3.20614	0.58125	0.181293	0
	3994	49856	49856	3.20588	0.89625	0.279564	0
	1767	23011	23011	3.20502	0.903333	0.28185	0
	5027	55904	55904	3.20474	0.94625	0.295266	0
	4033	5074	5074	3.20434	0.90375	0.282039	0
	2815	2947	2947	3.20364	1.09125	0.340628	0
	6702	80092	80092	3.20258	1.1625	0.362988	0
	1300	1690	1690	3.20079	0.88625	0.276885	0
	2548	2734	2734	3.1995	1.52125	0.475465	0
	4792	55250	55250	3.19801	1.25625	0.392822	0
	6430	7545	7545	3.1969	0.82	0.256499	0
	4327	51701	51701	3.19448	1.115	0.349039	0
	428	10907	10907	3.19242	1.1975	0.375108	0
	1838	2315	2315	3.19151	1.1225	0.351715	0
	1241	1611	1611	3.19128	0.99375	0.311395	0
	4274	51561	51561	3.19104	0.70125	0.219756	0
	5759	64061	64061	3.18749	1.00875	0.316472	0
	7919	9710	9710	3.18499	0.86875	0.272764	0
	2856	29906	29906	3.18364	1.0475	0.329026	0
	1307	170384	170384	3.18343	0.995625	0.312752	0
	3308	386671	386671	3.18343	0.995625	0.312752	0
	98	10179	10179	3.18265	0.84	0.263931	0
	7204	8500	8500	3.18242	1.40375	0.441095	0
	1828	23130	23130	3.18218	0.80375	0.252578	0
	6549	79159	79159	3.18194	1.1025	0.346487	0
	5614	6141	6141	3.17959	1.35125	0.424977	0
	7754	94121	94121	3.17873	0.99625	0.313411	0
	728	116987	116987	3.1775	1.05125	0.330841	0
	2541	27321	27321	3.1775	1.05125	0.330841	0
	7478	9014	9014	3.17686	0.9025	0.284085	0
	6028	6631	6631	3.17675	0.8725	0.274652	0
	4115	51108	51108	3.17557	0.9325	0.293648	0
	2255	25894	25894	3.17499	0.81	0.255119	0
	4772	55209	55209	3.17492	0.68875	0.216935	0
	2888	30008	30008	3.17471	1.355	0.426811	0
	7592	91663	91663	3.17439	1.09219	0.344063	0
	4702	55031	55031	3.17416	0.90875	0.286296	0
	1026	144438	144438	3.17348	0.9125	0.287539	0
	7013	84135	84135	3.17232	1.2725	0.401126	0
	2165	253981	253981	3.17157	0.784375	0.247315	0
	779	122509	122509	3.17145	1.43625	0.452868	0
	973	14	14	3.17032	0.94625	0.298472	0
	4474	541578	541578	3.16997	0.951875	0.300279	0
	1829	23131	23131	3.16956	0.74875	0.236231	0
	2636	283932	283932	3.16956	0.74875	0.236231	0
	2583	2791	2791	3.16744	1.87375	0.591567	0
	4725	55101	55101	3.16739	1.38125	0.436085	0
	5037	55920	55920	3.16694	0.838125	0.264649	0
	2740	28955	28955	3.16361	1.16625	0.368646	0
	178	10312	10312	3.16347	0.87625	0.27699	0
	4233	51430	51430	3.16246	0.6675	0.21107	0
	4482	5427	5427	3.1616	1.15938	0.366705	0
	370	10730	10730	3.15986	0.8555	0.27074	0
	4043	50863	50863	3.1592	1.22375	0.387361	0
	6177	6900	6900	3.15787	0.97	0.307169	0
	4418	5335	5335	3.15779	0.66375	0.210195	0
	979	140564	140564	3.15653	0.8475	0.268491	0
	7839	9582	9582	3.15653	0.8475	0.268491	0
	320	10606	10606	3.15381	1.115	0.353541	0
	3155	3516	3516	3.15298	0.940312	0.29823	0
	4295	51614	51614	3.1517	1.25438	0.397999	0
	7377	8821	8821	3.15082	1.1875	0.376886	0
	4277	51569	51569	3.15008	0.83625	0.26547	0
	3655	435	435	3.1488	1.04125	0.330682	0
	5340	57608	57608	3.14785	1.43875	0.457058	0
	375	10746	10746	3.14677	1.01313	0.321957	0
	2383	2624	2624	3.14547	0.83875	0.266653	0
	6417	7528	7528	3.14536	1.08937	0.346344	0
	7084	84450	84450	3.14322	0.8875	0.282353	0
	1083	148423	148423	3.1427	0.835	0.265695	0
	4320	51690	51690	3.14073	1.415	0.450533	0
	5271	57348	57348	3.14067	1.32875	0.423079	0
	6317	7277	7277	3.14034	1.05	0.334359	0
	7156	84854	84854	3.14034	1.05	0.334359	0
	7705	9343	9343	3.13844	1.00937	0.321617	0
	5409	5814	5814	3.13739	1.1375	0.362563	0
	3461	400960	400960	3.1365	0.553125	0.176351	0
	972	1399	1399	3.13586	0.91	0.290192	0
	92	10168	10168	3.1358	1.11125	0.354375	0
	6414	7517	7517	3.13508	0.94625	0.301826	0
	7389	8841	8841	3.13347	0.88625	0.282833	0
	3450	400410	400410	3.13318	1.1	0.351081	0
	3626	4267	4267	3.13212	1.02875	0.328452	0
	7521	90806	90806	3.13188	0.67375	0.215126	0
	7562	91283	91283	3.12902	0.8825	0.282037	0
	53	10105	10105	3.12669	0.9125	0.291842	0
	1384	1856	1856	3.12593	0.735	0.23513	0
	7128	84693	84693	3.12465	1.28625	0.411646	0
	417	10884	10884	3.12448	0.901875	0.288648	0
	3244	372	372	3.12173	0.92375	0.295909	0
	1895	23243	23243	3.12155	0.90125	0.288719	0
	3845	4695	4695	3.12137	0.619375	0.19843	0
	4413	533	533	3.11986	1.19	0.381427	0
	3900	4790	4790	3.11929	0.8025	0.25727	0
	5674	6257	6257	3.11773	1.06625	0.341996	0
	7214	8505	8505	3.11697	1.04875	0.336465	0
	776	121512	121512	3.11579	0.855	0.274409	0
	558	11170	11170	3.114	1.2475	0.40061	0
	640	11342	11342	3.11317	0.7375	0.236897	0
	4982	558	558	3.11282	1.04375	0.335307	0
	3835	4681	4681	3.11134	1.5075	0.484518	0
	7547	9111	9111	3.10949	1.01625	0.326822	0
	1994	23420	23420	3.10935	1.25875	0.404828	0
	7332	8721	8721	3.10745	0.8825	0.283995	0
	1189	156	156	3.10739	0.97875	0.314975	0
	7524	90843	90843	3.10603	0.8375	0.269636	0
	6831	81628	81628	3.10603	0.79375	0.255552	0
	1850	23169	23169	3.10395	1.1775	0.379356	0
	3427	3981	3981	3.1038	1.08125	0.348363	0
	3062	338773	338773	3.10373	1.00812	0.324811	0
	585	11237	11237	3.10372	1.0725	0.345553	0
	1440	1978	1978	3.10094	0.88	0.283785	0
	3742	441504	441504	3.10092	1.395	0.449867	0
	7970	9804	9804	3.10092	1.395	0.449867	0
	3371	3895	3895	3.10082	1.04937	0.338418	0
	4333	51719	51719	3.10074	1.00625	0.32452	0
	6434	7558	7558	3.0995	0.925	0.298435	0
	816	125170	125170	3.09932	0.7775	0.250862	0
	4194	51312	51312	3.09831	0.682917	0.220416	0
	958	1382	1382	3.09771	1.20375	0.388593	0
	1353	1789	1789	3.09674	0.605	0.195367	0
	5669	6248	6248	3.09347	0.83125	0.268711	0
	5721	6364	6364	3.08697	2.04375	0.662056	0
	5333	57584	57584	3.08575	0.96875	0.313943	0
	5380	57804	57804	3.08413	1.01625	0.32951	0
	2498	27124	27124	3.08231	0.72375	0.234808	0
	4202	51330	51330	3.08135	0.98875	0.320882	0
	4881	55536	55536	3.08104	0.60625	0.196768	0
	7320	8701	8701	3.08104	0.60625	0.196768	0
	3059	338657	338657	3.08057	0.72125	0.234129	0
	4139	5116	5116	3.08005	0.95875	0.311277	0
	3394	391269	391269	3.07937	0.67875	0.220418	0
	1958	23350	23350	3.07741	0.735	0.238837	0
	3456	400781	400781	3.07452	0.945	0.307365	0
	1889	2323	2323	3.07423	0.63625	0.206962	0
	8059	9967	9967	3.0741	0.929375	0.302324	0
	514	11078	11078	3.07355	0.89	0.289567	0
	5105	5649	5649	3.07302	0.76875	0.250161	0
	5976	6567	6567	3.07297	0.6775	0.220471	0
	7369	8804	8804	3.07184	1.3275	0.432152	0
	1714	22880	22880	3.07158	1.90375	0.619794	0
	3325	387893	387893	3.07132	1.0575	0.344315	0
	5815	64327	64327	3.07125	0.71375	0.232397	0
	2822	2961	2961	3.0706	1.03812	0.338085	0
	6688	79982	79982	3.06856	0.80875	0.26356	0
	2910	3065	3065	3.06716	1.13125	0.368826	0
	3344	388565	388565	3.06605	1.20625	0.393421	0
	3981	4947	4947	3.06464	0.9825	0.320593	0
	2890	3005	3005	3.06411	0.838125	0.27353	0
	6745	80347	80347	3.06352	1.1325	0.369673	0
	1666	226	226	3.06245	1.13458	0.370483	0
	7541	91012	91012	3.06121	1.4375	0.469585	0
	3395	3913	3913	3.06079	1.38125	0.451272	0
	3396	3914	3914	3.06079	1.16875	0.381846	0
	4596	54776	54776	3.06046	1.09	0.356155	0
	6552	79164	79164	3.06046	1.09	0.356155	0
	132	10234	10234	3.05971	0.54375	0.177713	0
	1331	1741	1741	3.05829	0.83125	0.271803	0
	1389	1871	1871	3.05501	0.57875	0.189443	0.0117593
	6488	7849	7849	3.05349	1.2	0.392993	0.0117593
	731	117246	117246	3.05319	0.845	0.27676	0.0117593
	2907	3055	3055	3.05192	0.8125	0.266226	0.0117593
	6518	79048	79048	3.05127	0.76	0.249077	0.0117593
	3003	323	323	3.05005	0.5775	0.189341	0.0117593
	6613	79709	79709	3.04841	1.1875	0.389548	0.0117593
	181	10327	10327	3.04799	0.97625	0.320293	0.0117593
	6724	8021	8021	3.04628	0.89	0.292159	0.0117593
	7387	8838	8838	3.04458	1.2425	0.408103	0.0117593
	1321	1716	1716	3.04437	0.984375	0.323342	0.0117593
	6827	81617	81617	3.0431	1.17875	0.387351	0.0117593
	1707	22873	22873	3.04305	0.746563	0.245334	0.0117593
	7516	9071	9071	3.04305	0.746563	0.245334	0.0117593
	7326	8714	8714	3.04231	1.1075	0.364032	0.0117593
	2661	284802	284802	3.04227	0.914375	0.300557	0.0117593
	7556	91222	91222	3.04227	0.914375	0.300557	0.0117593
	4545	54541	54541	3.04082	1.3375	0.439849	0.0117593
	6952	83693	83693	3.04073	1.0125	0.332979	0.0117593
	4247	51465	51465	3.04005	0.866667	0.285083	0.0117593
	7452	89792	89792	3.03909	0.6475	0.213057	0.0117593
	4455	5394	5394	3.03833	0.9075	0.298684	0.0117593
	4372	5229	5229	3.03735	1.03125	0.339523	0.0117593
	2346	26101	26101	3.0361	0.87625	0.28861	0.0117593
	4116	51109	51109	3.0361	0.87625	0.28861	0.0117593
	2651	284356	284356	3.03552	1.1325	0.373083	0.0117593
	7633	9224	9224	3.03552	1.1325	0.373083	0.0117593
	7660	9266	9266	3.03552	1.1325	0.373083	0.0117593
	6468	7752	7752	3.03514	0.995	0.327827	0.0117593
	2735	2887	2887	3.03501	0.66	0.217462	0.0117593
	5944	652	652	3.03491	0.91875	0.302727	0.0117593
	7759	94240	94240	3.0347	1.38625	0.4568	0.0117593
	4618	54842	54842	3.03313	0.71125	0.234493	0.0117593
	4335	5173	5173	3.03276	1.28875	0.424943	0.0117593
	517	11082	11082	3.03138	1.14	0.376067	0.0117593
	7749	941	941	3.02996	1.04	0.343239	0.0117593
	4438	53635	53635	3.02567	0.60875	0.201195	0.0117593
	4985	55803	55803	3.02473	1.28	0.423178	0.0117593
	2270	25920	25920	3.02285	0.85625	0.283259	0.0117593
	2130	246330	246330	3.02272	1.06125	0.351091	0.0117593
	1007	143244	143244	3.02112	0.89375	0.295834	0.0117593
	5925	65056	65056	3.02051	1.05125	0.348037	0.0117593
	37	10076	10076	3.01956	0.895	0.296401	0.0117593
	2191	256112	256112	3.01935	0.594375	0.196856	0.0117593
	4715	55062	55062	3.01928	0.93875	0.310919	0.0117593
	2751	28974	28974	3.01875	1.375	0.455486	0.0117593
	2476	27034	27034	3.0186	0.93375	0.309332	0.0117593
	4170	5125	5125	3.01651	0.9375	0.31079	0.0117593
	1268	163859	163859	3.01538	0.82125	0.272354	0.0117593
	2288	25945	25945	3.01348	1.50625	0.499837	0.0117593
	7474	90121	90121	3.01314	0.8275	0.27463	0.0117593
	3175	358	358	3.01261	0.865	0.287126	0.0117593
	449	10950	10950	3.00997	0.97125	0.322678	0.0117593
	7930	9736	9736	3.00437	1.2075	0.401914	0.0117593
	4850	55346	55346	3.00397	1.01375	0.33747	0.0117593
	2827	2968	2968	3.00375	1.2525	0.416978	0.0117593
	5448	58528	58528	3.00264	0.9	0.299736	0.0117593
	7847	9592	9592	3.00242	0.905	0.301423	0.0117593
	7422	8896	8896	3.00163	1.145	0.38146	0.0117593
	6657	79882	79882	3.00162	0.811875	0.270479	0.0117593
	6309	7262	7262	3.00104	1.4425	0.480667	0.0117593
	2626	283820	283820	3.00041	1.10625	0.3687	0.0117593
	3538	408050	408050	3.00041	1.10625	0.3687	0.0117593
	3021	3290	3290	2.99935	0.89125	0.297148	0.0117593
	6685	79971	79971	2.99858	0.775	0.258456	0.0117593
	3680	440258	440258	2.9984	1.1025	0.367696	0.0117593
	6044	665	665	2.9984	1.1025	0.367696	0.0117593
	1443	1983	1983	2.99809	0.841875	0.280804	0.0117593
	6942	83606	83606	2.99694	1.35	0.45046	0.0117593
	1809	23091	23091	2.99679	0.755625	0.252145	0.0117593
	6256	7106	7106	2.99546	0.91625	0.30588	0.0117593
	7740	93973	93973	2.99539	0.88625	0.295872	0.0117593
	966	1390	1390	2.99326	1	0.334084	0.0117593
	7834	9572	9572	2.99235	1.12375	0.375542	0.0117593
	5210	57085	57085	2.99153	1.325	0.442918	0.0117593
	6750	80381	80381	2.99056	0.9725	0.32519	0.0117593
	6684	79966	79966	2.9905	1.235	0.412974	0.0117593
	5685	6284	6284	2.99026	0.97875	0.327313	0.0117593
	267	10509	10509	2.98819	1.34875	0.45136	0.0117593
	3698	440585	440585	2.98722	0.635	0.212572	0.0117593
	5929	65082	65082	2.98489	1.1575	0.387786	0.0117593
	7663	92675	92675	2.98392	0.569375	0.190815	0.0117593
	5696	6304	6304	2.98356	0.71775	0.240568	0.0117593
	6740	80315	80315	2.98267	0.775	0.259834	0.0117593
	1771	23016	23016	2.9819	0.86375	0.289664	0.0117593
	2699	285812	285812	2.98164	1.35125	0.453191	0.0117593
	4651	54919	54919	2.98073	1.04875	0.351844	0.0117593
	6507	79001	79001	2.98046	1.03	0.345585	0.0117593
	3333	388221	388221	2.9772	0.8725	0.293061	0.0117593
	4819	552900	552900	2.9772	0.8725	0.293061	0.0117593
	5515	595101	595101	2.9772	0.8725	0.293061	0.0117593
	6861	81893	81893	2.9772	0.8725	0.293061	0.0117593
	7319	87	87	2.97682	1.24625	0.418651	0.0117593
	668	114879	114879	2.97612	0.80125	0.269226	0.0117593
	7889	9666	9666	2.9761	0.78125	0.262508	0.0117593
	500	11056	11056	2.9752	1.23	0.413417	0.0117593
	4544	54539	54539	2.97284	1.49875	0.504148	0.0117593
	2472	27018	27018	2.9725	0.8625	0.29016	0.0117593
	1127	151647	151647	2.97242	1.3425	0.451652	0.0117593
	3306	3861	3861	2.97107	0.98625	0.331951	0.0117593
	6122	6789	6789	2.97001	1.2875	0.4335	0.0117593
	6865	81929	81929	2.96968	1.1775	0.396507	0.0117593
	5664	6237	6237	2.96944	0.77875	0.262255	0.0117593
	401	10802	10802	2.96937	0.694167	0.233776	0.0117593
	5867	64762	64762	2.96863	0.86625	0.291802	0.0117593
	3260	3745	3745	2.96735	0.75	0.252751	0.0117593
	3628	4276	4276	2.96596	1.28875	0.434513	0.0117593
	7967	98	98	2.96569	1.18375	0.399148	0.0117593
	4869	55486	55486	2.96525	1.13938	0.384242	0.0117593
	5621	6157	6157	2.96519	1.21938	0.411229	0.0117593
	6629	79782	79782	2.9649	0.955	0.322102	0.0117593
	2533	27299	27299	2.96235	0.74125	0.250224	0.0117593
	6796	813	813	2.96212	1.1175	0.377263	0.0117593
	5610	6135	6135	2.96018	1.0825	0.365687	0.0117593
	7863	9632	9632	2.95971	0.87875	0.296904	0.0117593
	6479	7803	7803	2.95967	0.935	0.315913	0.0117593
	6800	8148	8148	2.95847	1.01875	0.34435	0.0117593
	6191	6936	6936	2.9543	0.9125	0.308871	0.0117593
	5229	57151	57151	2.9541	0.87125	0.294929	0.0117593
	832	126661	126661	2.95352	1.26	0.42661	0.0117593
	925	134549	134549	2.95274	0.9175	0.310729	0.0117593
	2300	25976	25976	2.94749	1.1475	0.389314	0.0117593
	6623	79763	79763	2.94734	0.77375	0.262525	0.0117593
	7432	8911	8911	2.94641	1.11	0.376729	0.0117593
	6546	79155	79155	2.94569	0.749583	0.254468	0.0117593
	7671	9276	9276	2.94499	0.9975	0.338711	0.0117593
	6288	7181	7181	2.94476	0.87875	0.298411	0.0117593
	2304	25987	25987	2.94404	1.0375	0.352407	0.0117593
	806	124637	124637	2.94247	0.835	0.283775	0.0117593
	5197	5702	5702	2.93898	1.06917	0.363788	0.0117593
	3490	4016	4016	2.93614	1.0525	0.358464	0.0117593
	457	10961	10961	2.93579	0.9825	0.334663	0.0117593
	6638	79815	79815	2.93512	1.215	0.413953	0.0117593
	1663	2252	2252	2.93408	1.065	0.362976	0.0117593
	7876	9648	9648	2.93359	1.0225	0.348549	0.0117593
	7645	9242	9242	2.93357	0.8425	0.287193	0.0117593
	3905	4798	4798	2.93293	1.03625	0.353316	0.0117593
	5256	57226	57226	2.93268	0.783125	0.267034	0.0117593
	7077	84376	84376	2.93255	1.39125	0.474417	0.0117593
	2441	2662	2662	2.93232	1.04	0.354668	0.0117593
	1502	2033	2033	2.93173	0.5775	0.196982	0.0117593
	5243	5719	5719	2.93057	0.715	0.24398	0.0117593
	4287	51596	51596	2.92942	0.8025	0.273945	0.0117593
	4586	54737	54737	2.92906	0.851875	0.290836	0.0117593
	2373	26173	26173	2.9284	0.9725	0.332092	0.0117593
	1667	2260	2260	2.92832	1.0975	0.374788	0.0117593
	7920	9711	9711	2.92661	0.64	0.218683	0.0117593
	6341	7324	7324	2.92657	0.96	0.328029	0.0117593
	4469	54107	54107	2.92577	0.68125	0.232845	0.0117593
	7833	9570	9570	2.92448	0.97375	0.332965	0.0117593
	4112	51104	51104	2.92079	1.19125	0.407852	0.0117593
	4700	55027	55027	2.9202	1.10375	0.37797	0.0117593
	7590	91614	91614	2.91947	0.525	0.179827	0.0117593
	2872	29956	29956	2.91936	1.04375	0.357527	0.0117593
	4549	54546	54546	2.91825	0.78125	0.267712	0.0117593
	6581	79616	79616	2.91799	1.005	0.344415	0.0117593
	6779	80854	80854	2.91792	0.930625	0.318934	0.0117593
	6149	6844	6844	2.91751	0.715	0.245072	0.0117593
	1243	1613	1613	2.91709	0.630833	0.216254	0.0117593
	2690	285533	285533	2.91665	1.0525	0.360859	0.0117593
	5762	64066	64066	2.91526	0.7425	0.254694	0.0117593
	1873	23198	23198	2.9149	0.800625	0.274666	0.0117593
	1768	23012	23012	2.91429	1.21	0.415195	0.0117593
	7777	9462	9462	2.91345	0.99375	0.34109	0.0117593
	5946	6521	6521	2.91283	1.27375	0.43729	0.0117593
	1545	2109	2109	2.91257	0.905	0.310722	0.0117593
	7997	9857	9857	2.9124	0.965	0.331342	0.0117593
	2778	2907	2907	2.91235	0.7925	0.272117	0.0117593
	8005	9878	9878	2.90908	0.69	0.237189	0.0117593
	4562	54623	54623	2.90896	0.779375	0.267922	0.0117593
	808	124801	124801	2.90811	0.9375	0.322374	0.0117593
	5269	57336	57336	2.90681	0.87875	0.302307	0.0117593
	241	10463	10463	2.90673	0.67875	0.23351	0.0117593
	7661	92667	92667	2.90665	0.82	0.282111	0.0117593
	5120	567	567	2.90541	1.24625	0.428941	0.0117593
	7032	84216	84216	2.90455	0.76375	0.262949	0.0117593
	2350	26118	26118	2.90411	0.91875	0.316362	0.0117593
	6840	81704	81704	2.90318	0.732083	0.252166	0.0117593
	602	11266	11266	2.90188	0.845	0.29119	0.0117593
	5168	56951	56951	2.90158	0.721875	0.248787	0.0117593
	861	1287	1287	2.90122	0.606875	0.209179	0.0117593
	4433	5359	5359	2.90111	0.92125	0.317551	0.0117593
	617	11315	11315	2.89955	1.21375	0.418599	0.0117593
	5132	56849	56849	2.89533	0.61125	0.211116	0.0117593
	5917	6498	6498	2.89326	0.69875	0.24151	0.0117593
	3616	4247	4247	2.89139	0.875	0.302623	0.0117593
	6409	7503	7503	2.88998	1.09875	0.380193	0.0117593
	3631	429	429	2.88892	0.85625	0.296391	0.0117593
	3927	4837	4837	2.88876	1.4725	0.509734	0.0117593
	6464	7745	7745	2.88774	0.83625	0.289586	0.0117593
	4649	54915	54915	2.88754	0.99375	0.344151	0.0117593
	7960	9789	9789	2.88659	0.81375	0.281907	0.0117593
	1263	1634	1634	2.88635	0.7375	0.255513	0.0117593
	5320	57542	57542	2.88609	1.295	0.448704	0.0117593
	534	11116	11116	2.88567	0.81875	0.283729	0.0117593
	4307	51647	51647	2.88467	0.90125	0.312428	0.0117593
	2319	260294	260294	2.88266	0.83875	0.290964	0.0117593
	526	11102	11102	2.88136	0.625417	0.217056	0.0117593
	1981	23392	23392	2.88117	0.88	0.305431	0.0117593
	695	1155	1155	2.88044	0.88375	0.306811	0.0117593
	5019	55872	55872	2.8799	0.87375	0.303396	0.0117593
	2779	29070	29070	2.87946	0.9375	0.325582	0.0117593
	5668	6242	6242	2.87916	0.99	0.34385	0.0117593
	6697	80018	80018	2.87876	0.9125	0.316977	0.0117593
	3284	378938	378938	2.87527	0.93625	0.325622	0.0117593
	6400	7465	7465	2.87494	0.7725	0.268701	0.0117593
	4922	55656	55656	2.87382	0.92375	0.321437	0.0117593
	7570	9134	9134	2.87382	0.92375	0.321437	0.0117593
	2372	261729	261729	2.87094	1.16063	0.404266	0.0117593
	7798	9512	9512	2.86946	1.42	0.494867	0.0117593
	4187	51295	51295	2.86816	0.93	0.324249	0.0117593
	698	115749	115749	2.86813	0.7975	0.278056	0.0117593
	96	10174	10174	2.8675	0.5425	0.189189	0.0117593
	4594	5476	5476	2.86581	1.045	0.364644	0.0117593
	7646	92421	92421	2.86571	0.854375	0.298137	0.0117593
	2547	27338	27338	2.86405	1.08813	0.379925	0.0117593
	4569	5466	5466	2.86405	1.08813	0.379925	0.0117593
	5268	57335	57335	2.86405	1.08813	0.379925	0.0117593
	504	11065	11065	2.8625	1.0775	0.37642	0.0117593
	6391	7442	7442	2.86242	0.7375	0.257649	0.0117593
	1417	1958	1958	2.8623	1.12	0.391294	0.0117593
	311	10588	10588	2.86063	0.850625	0.297356	0.0117593
	1438	197370	197370	2.86012	0.824375	0.288231	0.0117593
	5468	5886	5886	2.85966	1.1775	0.411762	0.0117593
	2776	29065	29065	2.85922	0.940312	0.328871	0.0117593
	4034	50807	50807	2.85922	0.940312	0.328871	0.0117593
	6838	81693	81693	2.8584	0.8575	0.299993	0.0117593
	7328	8717	8717	2.8566	0.6	0.21004	0.0117593
	1455	200162	200162	2.85545	0.965	0.33795	0.0117593
	1068	147183	147183	2.85469	0.75875	0.26579	0.0117593
	3157	353288	353288	2.85469	0.75875	0.26579	0.0117593
	7019	84164	84164	2.85461	1.035	0.362571	0.0117593
	4956	55739	55739	2.85386	0.706875	0.247691	0.0117593
	6802	81502	81502	2.85385	0.9525	0.33376	0.0117593
	3194	3617	3617	2.85337	0.9375	0.328559	0.0117593
	540	1113	1113	2.85228	0.63375	0.222191	0.0117593
	5626	6166	6166	2.85128	1.125	0.39456	0.0117593
	2558	274	274	2.85003	0.70375	0.246927	0.0117593
	4578	5469	5469	2.84888	0.585625	0.205563	0.0117593
	6871	821048	821048	2.84888	0.585625	0.205563	0.0117593
	5357	57679	57679	2.84869	0.706875	0.24814	0.0117593
	5255	57224	57224	2.84492	0.709375	0.249348	0.0117593
	1254	162427	162427	2.84482	1.04125	0.366016	0.0117593
	3138	348487	348487	2.84391	0.84625	0.297565	0.0117593
	6690	79993	79993	2.84282	0.64	0.225129	0.0117593
	2406	26355	26355	2.84235	0.63	0.221648	0.0117593
	5963	654	654	2.84189	0.76125	0.267867	0.0117593
	5656	6224	6224	2.84184	0.978125	0.344187	0.0117593
	5134	5687	5687	2.84155	0.94375	0.332126	0.0117593
	1486	202018	202018	2.84081	0.76	0.267529	0.0117593
	5436	58490	58490	2.84004	0.755	0.265842	0.0117593
	4035	50808	50808	2.83976	0.9425	0.331894	0.0117593
	1273	164312	164312	2.8396	0.56625	0.199412	0.0117593
	6539	79137	79137	2.83919	0.95375	0.335924	0.0117593
	288	10548	10548	2.839	0.75625	0.266379	0.0117593
	6267	7128	7128	2.83803	0.997083	0.35133	0.0117593
	5173	56959	56959	2.83796	0.555	0.195563	0.0117593
	2731	2882	2882	2.83777	0.6625	0.233458	0.0117593
	5252	57217	57217	2.83765	0.711875	0.250868	0.0117593
	4185	51287	51287	2.83751	1.07125	0.377532	0.0117593
	4369	5217	5217	2.83737	0.99625	0.351117	0.0117593
	4415	5332	5332	2.83608	0.965625	0.340479	0.0117593
	3277	3777	3777	2.83567	1.16	0.409075	0.0117593
	2297	25963	25963	2.83357	0.815	0.287623	0.0117593
	7466	89927	89927	2.8335	0.55875	0.197194	0.0117593
	6086	6729	6729	2.83219	0.83625	0.295266	0.0117593
	4476	54187	54187	2.83122	0.8925	0.315235	0.0117593
	1922	23287	23287	2.82842	0.6925	0.244836	0.0117593
	1408	1936	1936	2.82606	0.840625	0.297454	0.0117593
	3834	468	468	2.82359	0.8775	0.310775	0.0117593
	3094	3421	3421	2.82221	1.16375	0.412355	0.0117593
	2219	25796	25796	2.82206	1.065	0.377384	0.0117593
	6255	710	710	2.81915	1.38833	0.492464	0.0117593
	515	11079	11079	2.81901	1.175	0.416813	0.0117593
	2450	2673	2673	2.8175	1.10563	0.392414	0.0117593
	3217	3662	3662	2.81732	1.0425	0.370033	0.0117593
	5547	6004	6004	2.81726	1.8975	0.673527	0.0117593
	2897	3020	3020	2.81595	1.37875	0.489622	0.0117593
	2204	257364	257364	2.81565	0.92375	0.328077	0.0117593
	5118	56675	56675	2.81551	0.8575	0.304563	0.0117593
	6102	675	675	2.81533	1.07375	0.381394	0.0117593
	4520	54480	54480	2.81443	0.8225	0.292244	0.0117593
	7298	8635	8635	2.81323	0.9475	0.336802	0.0117593
	5449	58533	58533	2.81262	1.09875	0.390649	0.0117593
	7167	84897	84897	2.81224	0.76375	0.27158	0.0117593
	7525	90850	90850	2.81174	0.7575	0.269406	0.0117593
	7308	8664	8664	2.811	0.86375	0.307275	0.0117593
	4669	54960	54960	2.81082	0.97875	0.348207	0.0117593
	2723	2873	2873	2.81075	0.78625	0.27973	0.0117593
	273	1052	1052	2.80998	0.90125	0.320732	0.0117593
	5850	646	646	2.80905	1.105	0.393372	0.0117593
	1536	2071	2071	2.80819	1.0275	0.365894	0.0117593
	5989	6595	6595	2.80799	0.68	0.242166	0.0117593
	4363	5204	5204	2.80751	0.67375	0.239982	0.0117593
	5901	64852	64852	2.80708	0.62375	0.222206	0.0117593
	754	119392	119392	2.80595	1.21125	0.431672	0.0117593
	6221	7033	7033	2.80568	0.7	0.249494	0.0117593
	2426	26515	26515	2.80567	0.94875	0.338155	0.0117593
	2579	2782	2782	2.80493	0.799375	0.284989	0.0117593
	4705	55035	55035	2.80466	0.69625	0.248247	0.0117593
	1294	167227	167227	2.80307	1.05375	0.375927	0.0117593
	2967	3159	3159	2.80302	1.2625	0.450407	0.0117593
	5632	6188	6188	2.80302	1.2625	0.450407	0.0117593
	3930	4848	4848	2.80205	0.82	0.292643	0.0117593
	3222	367	367	2.80194	0.8775	0.313176	0.0117593
	3465	401067	401067	2.80156	0.65	0.232013	0.0117593
	5184	56986	56986	2.80135	0.77	0.274867	0.0117593
	7088	8449	8449	2.80116	0.79125	0.282472	0.0117593
	3599	4201	4201	2.80019	1.1275	0.402652	0.0117593
	1424	196441	196441	2.79919	0.488125	0.174381	0.0117593
	783	122786	122786	2.79759	0.8675	0.310088	0.0117593
	3032	331	331	2.79688	0.65	0.232402	0.0117593
	5924	6502	6502	2.79688	1.3325	0.476424	0.0117593
	1042	145567	145567	2.79631	0.9075	0.324535	0.0117593
	6912	831856	831856	2.79631	0.9075	0.324535	0.0117593
	5895	6484	6484	2.79611	1.1025	0.394297	0.0117593
	4309	5165	5165	2.79566	0.605	0.216407	0.0117593
	2247	25865	25865	2.79485	0.995	0.356012	0.0117593
	6834	81669	81669	2.79383	0.95125	0.340483	0.0117593
	4319	5168	5168	2.79233	0.79125	0.283365	0.0117593
	8056	996	996	2.78825	0.865	0.310231	0.0117593
	7594	91687	91687	2.78809	1.18125	0.423677	0.0117593
	6938	83549	83549	2.78784	1.03375	0.370806	0.0117593
	9	10009	10009	2.78755	0.64875	0.232731	0.0117593
	2934	3093	3093	2.78701	0.709167	0.254455	0.0117593
	372	10735	10735	2.78659	0.69	0.247615	0.0117593
	8064	9973	9973	2.78656	1.0375	0.372323	0.0117593
	3224	3672	3672	2.78605	0.7275	0.261122	0.0117593
	4454	53918	53918	2.78605	0.7275	0.261122	0.0117593
	2578	2781	2781	2.78575	0.86625	0.310958	0.0117593
	7819	9546	9546	2.78505	0.9475	0.34021	0.0117593
	1963	23361	23361	2.78359	0.9925	0.356554	0.0117593
	6312	7265	7265	2.78265	1.1975	0.430346	0.0117593
	7362	8785	8785	2.78247	0.7775	0.279428	0.0117593
	4104	51094	51094	2.77961	0.9325	0.335479	0.0117593
	1641	222161	222161	2.77868	1.46625	0.527679	0.0117593
	6061	6687	6687	2.77798	1.08	0.388771	0.0117593
	6898	828613	828613	2.77798	1.08	0.388771	0.0117593
	7532	9092	9092	2.77634	0.675	0.243126	0.0213149
	7348	8751	8751	2.77593	1.05875	0.381404	0.0213149
	518	11083	11083	2.7755	0.58625	0.211223	0.0213149
	3694	440515	440515	2.77495	1.0125	0.364871	0.0213149
	6141	6830	6830	2.77405	0.780625	0.281403	0.0213149
	6145	6837	6837	2.77384	1.00475	0.362223	0.0213149
	3735	441366	441366	2.77336	1.16875	0.42142	0.0213149
	1100	149603	149603	2.77179	0.91125	0.328758	0.0213149
	1226	1595	1595	2.77149	1.08	0.389682	0.0213149
	1555	2131	2131	2.77004	0.936875	0.338217	0.0213149
	2803	2915	2915	2.76965	0.82625	0.298322	0.0213149
	4836	55320	55320	2.76743	0.86	0.310757	0.0213149
	6646	79829	79829	2.76743	0.86	0.310757	0.0213149
	921	134430	134430	2.76562	1.09625	0.396385	0.0213149
	1699	22858	22858	2.76386	0.7625	0.275882	0.0213149
	3931	4850	4850	2.76184	0.65125	0.235803	0.0213149
	4891	55585	55585	2.7592	0.96875	0.351099	0.0213149
	3055	3383	3383	2.75689	0.8125	0.294716	0.0213149
	272	10519	10519	2.75433	1.08375	0.393471	0.0213149
	7249	8543	8543	2.75397	0.945	0.34314	0.0213149
	3320	387745	387745	2.75289	1.13	0.410478	0.0213149
	1413	1948	1948	2.75282	1.1375	0.413213	0.0213149
	6799	814673	814673	2.75282	1.1375	0.413213	0.0213149
	6789	81031	81031	2.75069	0.99	0.35991	0.0213149
	7597	9173	9173	2.75057	0.7275	0.26449	0.0213149
	1267	1638	1638	2.75054	0.83625	0.304031	0.0213149
	492	1104	1104	2.75011	0.75625	0.274989	0.0213149
	7031	8420	8420	2.75011	0.75625	0.274989	0.0213149
	2347	26107	26107	2.74995	1.5	0.545464	0.0213149
	5926	6507	6507	2.74995	1.5	0.545464	0.0213149
	485	11017	11017	2.74972	0.74875	0.2723	0.0213149
	3173	3575	3575	2.74771	0.930417	0.338615	0.0213149
	6540	79139	79139	2.74726	0.78125	0.284374	0.0213149
	1961	23354	23354	2.74715	0.8075	0.293941	0.0213149
	1920	23284	23284	2.74614	0.9275	0.337747	0.0213149
	2741	28956	28956	2.74589	0.94	0.34233	0.0213149
	1949	23331	23331	2.74421	0.61375	0.223653	0.0213149
	4022	5062	5062	2.74332	0.96625	0.352219	0.0213149
	6366	7384	7384	2.74078	0.977083	0.356498	0.0213149
	2164	253959	253959	2.73783	0.668125	0.244034	0.0213149
	691	115294	115294	2.73638	0.691667	0.252767	0.0213149
	7537	90993	90993	2.73586	1.01625	0.371455	0.0213149
	7104	84561	84561	2.73413	0.91375	0.334202	0.0213149
	6455	7705	7705	2.73387	0.585	0.213983	0.0213149
	4389	5279	5279	2.73339	0.805	0.294506	0.0213149
	2611	283219	283219	2.73289	1.135	0.415311	0.0213149
	3323	387793	387793	2.73289	1.135	0.415311	0.0213149
	4106	51096	51096	2.73181	0.99625	0.364686	0.0213149
	182	10330	10330	2.73154	0.7825	0.286468	0.0213149
	2800	29114	29114	2.73121	0.6975	0.255381	0.0213149
	2869	2995	2995	2.73012	0.93375	0.342019	0.0213149
	7183	84935	84935	2.73005	1.10375	0.404297	0.0213149
	225	10435	10435	2.72873	1.015	0.371968	0.0213149
	7514	9068	9068	2.72797	0.965	0.353743	0.0213149
	6931	83479	83479	2.72737	0.85875	0.314864	0.0213149
	6232	7053	7053	2.72478	0.74	0.271581	0.0213149
	7014	84146	84146	2.72378	0.9475	0.347862	0.0213149
	5364	57691	57691	2.72237	1.075	0.394876	0.0213149
	3085	340596	340596	2.72052	1.11625	0.410307	0.0213149
	2041	23534	23534	2.71886	0.71125	0.261598	0.0213149
	6768	8079	8079	2.71796	1.18375	0.435528	0.0213149
	4255	5150	5150	2.71728	1.1325	0.416777	0.0213149
	7081	8444	8444	2.71671	0.90875	0.334504	0.0213149
	994	140885	140885	2.71665	1.07125	0.394328	0.0213149
	6881	8237	8237	2.71665	1.07125	0.394328	0.0213149
	1685	22823	22823	2.71641	0.768125	0.282773	0.0213149
	6542	79144	79144	2.71577	0.985	0.362697	0.0213149
	2242	25842	25842	2.71572	0.8675	0.319436	0.0213149
	6433	7556	7556	2.71507	0.86375	0.318131	0.0213149
	7513	9064	9064	2.7144	0.905	0.333407	0.0213149
	3357	388969	388969	2.7144	0.73875	0.27216	0.0213149
	2485	27072	27072	2.71351	0.5425	0.199925	0.0213149
	1060	146691	146691	2.71337	1.18875	0.438108	0.0213149
	2129	246315	246315	2.71337	1.18875	0.438108	0.0213149
	1811	23093	23093	2.71166	0.61375	0.226338	0.0213149
	2143	253017	253017	2.70992	0.96375	0.355638	0.0213149
	4461	540	540	2.7099	0.901875	0.332807	0.0213149
	2045	2355	2355	2.70836	0.68625	0.253382	0.0213149
	2218	25792	25792	2.70828	0.97875	0.361391	0.0213149
	116	10206	10206	2.70754	1.1325	0.418277	0.0213149
	4757	55176	55176	2.70549	1.08375	0.400574	0.0213149
	2577	2778	2778	2.70522	0.6715	0.248224	0.0213149
	5538	5993	5993	2.70313	0.5575	0.206242	0.0213149
	5143	5690	5690	2.70141	0.96625	0.357683	0.0213149
	7996	9856	9856	2.70089	0.4775	0.176794	0.0213149
	1674	2275	2275	2.70063	0.98	0.362878	0.0213149
	2863	29924	29924	2.70013	0.81	0.299986	0.0213149
	3958	492311	492311	2.69938	0.585	0.216717	0.0213149
	7519	90799	90799	2.69847	0.74375	0.27562	0.0213149
	802	124446	124446	2.69812	0.88375	0.327543	0.0213149
	6668	79902	79902	2.69766	0.5975	0.221488	0.0213149
	1383	1854	1854	2.69699	0.67	0.248425	0.0213149
	5259	5724	5724	2.6964	0.89625	0.332387	0.0213149
	4292	51605	51605	2.69601	0.885	0.328263	0.0213149
	8021	9898	9898	2.69595	0.50875	0.188709	0.0213149
	7912	97	97	2.69401	1.3025	0.483481	0.0213149
	4368	5216	5216	2.69368	1.12375	0.417181	0.0213149
	159	10282	10282	2.69356	0.905	0.335986	0.0213149
	1340	1762	1762	2.69307	0.679375	0.252267	0.0213149
	6578	79609	79609	2.69225	0.925	0.343579	0.0213149
	642	11344	11344	2.69196	1.24625	0.462952	0.0213149
	7144	84804	84804	2.69187	0.576875	0.214303	0.0213149
	7285	8600	8600	2.68819	0.71125	0.264583	0.0213149
	6925	83443	83443	2.68585	0.9525	0.354637	0.0213149
	4995	55827	55827	2.68514	0.635625	0.23672	0.0213149
	6676	7994	7994	2.68367	0.769375	0.286688	0.0213149
	2031	23518	23518	2.68124	0.7975	0.297437	0.0213149
	3512	4043	4043	2.67933	1.15437	0.430844	0.0213149
	6208	701	701	2.67901	0.57375	0.214165	0.0213149
	414	10867	10867	2.67871	0.895	0.334116	0.0213149
	4830	55314	55314	2.67871	0.895	0.334116	0.0213149
	5013	55860	55860	2.67871	0.895	0.334116	0.0213149
	309	10581	10581	2.67867	1.29313	0.482749	0.0213149
	3575	4147	4147	2.67787	0.8125	0.303413	0.0213149
	2986	3189	3189	2.67733	0.674375	0.251883	0.0213149
	3067	339448	339448	2.67533	1.33125	0.497602	0.0213149
	6713	80148	80148	2.67514	0.90875	0.339702	0.0213149
	46	10095	10095	2.6746	1.1425	0.427166	0.0213149
	7554	9121	9121	2.6745	0.74375	0.278089	0.0213149
	6225	7041	7041	2.67367	0.97375	0.3642	0.0213149
	5859	64743	64743	2.67347	0.68625	0.256689	0.0213149
	1515	2044	2044	2.67328	0.67	0.250629	0.0213149
	1859	2318	2318	2.67251	1.0725	0.401308	0.0213149
	4927	55667	55667	2.67203	0.515417	0.192893	0.0213149
	747	118924	118924	2.67116	0.8125	0.304174	0.0213149
	1896	23244	23244	2.66954	0.80625	0.302019	0.0213149
	2261	25902	25902	2.66831	0.74375	0.278735	0.0213149
	5771	64110	64110	2.66813	0.8825	0.330756	0.0213149
	1049	1460	1460	2.66797	0.8775	0.328902	0.0213149
	6876	8226	8226	2.66715	0.749167	0.280887	0.0213149
	4063	51006	51006	2.66709	0.93875	0.351975	0.0213149
	1080	148203	148203	2.66631	1.10187	0.413258	0.0213149
	3493	401905	401905	2.66631	1.10187	0.413258	0.0213149
	2829	2975	2975	2.66427	0.85375	0.320444	0.0213149
	1595	219790	219790	2.66282	0.8525	0.320149	0.0213149
	357	10687	10687	2.66085	1.00625	0.378168	0.0213149
	3235	3692	3692	2.66084	0.975	0.366426	0.0213149
	2197	256691	256691	2.66051	0.748125	0.281197	0.0213149
	5618	6152	6152	2.66051	0.748125	0.281197	0.0213149
	805	124583	124583	2.66046	0.685	0.257474	0.0213149
	949	137492	137492	2.65976	0.641667	0.24125	0.0213149
	3045	3344	3344	2.65917	0.855	0.321529	0.0213149
	5536	599	599	2.65898	0.795625	0.299222	0.0213149
	4683	550	550	2.65766	0.60125	0.226233	0.0213149
	1989	23413	23413	2.65749	1.21	0.455317	0.0213149
	1702	22866	22866	2.65738	0.5575	0.209793	0.0213149
	480	11011	11011	2.65712	0.99625	0.374936	0.0213149
	4719	55069	55069	2.65667	0.736875	0.277368	0.0213149
	2893	3015	3015	2.65633	0.86375	0.325167	0.0213149
	1286	1659	1659	2.65483	0.715	0.269321	0.0213149
	7073	8434	8434	2.65467	1.34875	0.508067	0.0213149
	3782	4507	4507	2.6527	1.00125	0.377446	0.0213149
	4103	51092	51092	2.6524	0.9325	0.351569	0.0213149
	2817	2950	2950	2.65213	0.609375	0.229768	0.0213149
	4475	54165	54165	2.64888	0.80875	0.305318	0.0213149
	4999	55833	55833	2.64869	0.56375	0.212841	0.0213149
	7186	84940	84940	2.64705	0.726875	0.274598	0.0213149
	671	114884	114884	2.64558	0.635	0.240023	0.0213149
	3415	395	395	2.64536	0.97	0.36668	0.0213149
	6316	7273	7273	2.64536	0.97	0.36668	0.0213149
	7734	9382	9382	2.64495	0.87125	0.329401	0.0213149
	4402	53	53	2.64408	1.03375	0.390967	0.0213149
	1223	159090	159090	2.64302	0.6475	0.244985	0.0213149
	4779	55219	55219	2.64302	0.6475	0.244985	0.0213149
	3744	441601	441601	2.64286	0.76125	0.28804	0.0213149
	397	10791	10791	2.64246	0.85625	0.324035	0.0213149
	7370	8805	8805	2.63969	0.7575	0.286965	0.0213149
	2971	3164	3164	2.6372	1.17625	0.446023	0.0291669
	1456	200185	200185	2.63632	1.02	0.386902	0.0291669
	5339	57606	57606	2.63481	0.54375	0.206372	0.0291669
	7766	9443	9443	2.63419	0.61375	0.232994	0.0291669
	780	122553	122553	2.63401	0.76375	0.289957	0.0291669
	4291	51604	51604	2.63362	1.03875	0.39442	0.0291669
	3998	5007	5007	2.63268	1.01875	0.386962	0.0291669
	7202	84991	84991	2.63003	0.8525	0.32414	0.0291669
	3105	343450	343450	2.62993	0.96875	0.368355	0.0291669
	5158	56930	56930	2.62952	0.90875	0.345596	0.0291669
	419	10888	10888	2.62893	0.78875	0.300027	0.0291669
	2289	25946	25946	2.62763	0.728125	0.277104	0.0291669
	1576	2176	2176	2.62682	0.685	0.260771	0.0291669
	3367	389323	389323	2.62535	0.86375	0.329004	0.0291669
	910	133	133	2.62472	0.89	0.339084	0.0291669
	3334	388272	388272	2.62414	0.65375	0.249129	0.0291669
	6474	777	777	2.62353	0.881875	0.33614	0.0291669
	7756	9416	9416	2.62127	0.709375	0.270622	0.0291669
	2077	23636	23636	2.62081	0.820625	0.313119	0.0291669
	2279	259307	259307	2.62081	0.820625	0.313119	0.0291669
	7295	862	862	2.62063	0.88625	0.338182	0.0291669
	6485	7837	7837	2.62042	0.905	0.345364	0.0291669
	7004	84081	84081	2.61997	0.94625	0.361168	0.0291669
	4987	55806	55806	2.61966	0.81	0.309201	0.0291669
	5894	64839	64839	2.61947	0.6425	0.245279	0.0291669
	6292	7188	7188	2.6179	0.5775	0.220596	0.0291669
	2023	23505	23505	2.61747	0.7475	0.285581	0.0291669
	2703	285958	285958	2.61741	0.95125	0.363432	0.0291669
	6811	81555	81555	2.61707	1.08875	0.416019	0.0291669
	7024	84181	84181	2.61706	0.705	0.269387	0.0291669
	2100	23753	23753	2.61659	0.89375	0.34157	0.0291669
	4383	5261	5261	2.61639	0.42625	0.162915	0.0291669
	3246	3725	3725	2.61548	0.8025	0.306827	0.0291669
	7624	92105	92105	2.6137	0.7625	0.291732	0.0291669
	6682	79962	79962	2.61342	1.0425	0.398902	0.0291669
	4086	51059	51059	2.61328	0.62125	0.237728	0.0291669
	7918	9709	9709	2.61252	0.715	0.273683	0.0291669
	2201	257194	257194	2.61192	1.0225	0.391475	0.0291669
	7346	8743	8743	2.61156	0.84	0.321647	0.0291669
	6727	80218	80218	2.61073	0.778333	0.298129	0.0291669
	4285	51593	51593	2.61011	0.84125	0.322305	0.0291669
	2358	26136	26136	2.60948	0.96625	0.370285	0.0291669
	7251	85440	85440	2.60703	0.7825	0.30015	0.0291669
	5960	653	653	2.60656	0.97125	0.372617	0.0291669
	2628	283846	283846	2.60634	0.8875	0.340516	0.0291669
	1909	23263	23263	2.60587	1.07375	0.41205	0.0291669
	2125	246175	246175	2.60573	0.758125	0.290945	0.0291669
	1653	2230	2230	2.60454	1.00313	0.385144	0.0291669
	70	10135	10135	2.6042	0.87375	0.335516	0.0291669
	7195	84973	84973	2.60322	0.925	0.35533	0.0291669
	1974	23383	23383	2.6028	0.7225	0.277586	0.0291669
	4324	517	517	2.59968	1.29875	0.499581	0.0291669
	7973	9808	9808	2.59924	0.7025	0.270272	0.0291669
	94	1017	1017	2.59873	0.6875	0.264552	0.0291669
	3221	3669	3669	2.59866	0.670417	0.257986	0.0291669
	5056	5605	5605	2.59849	0.7825	0.301136	0.0291669
	7789	9489	9489	2.59596	0.55375	0.213312	0.0291669
	5915	64975	64975	2.59583	0.91375	0.352008	0.0291669
	6345	7328	7328	2.59457	0.69625	0.268349	0.0291669
	5665	6238	6238	2.59456	0.88375	0.340617	0.0291669
	3127	347735	347735	2.59443	0.764375	0.294622	0.0291669
	2664	284942	284942	2.59326	0.73375	0.282945	0.0291669
	2712	286183	286183	2.5927	0.63625	0.245401	0.0291669
	6283	717	717	2.59241	1.22	0.470604	0.0291669
	4910	55628	55628	2.59173	0.7775	0.299993	0.0291669
	5249	57212	57212	2.58974	1.0825	0.417996	0.0291669
	5763	64067	64067	2.5895	0.94	0.363004	0.0291669
	977	140467	140467	2.58909	0.7125	0.275194	0.0291669
	4763	55191	55191	2.58853	1.14875	0.443785	0.0291669
	718	116461	116461	2.58823	0.87625	0.338552	0.0291669
	5126	56776	56776	2.58733	1.225	0.473461	0.0291669
	2845	2987	2987	2.58729	1.11875	0.432402	0.0291669
	5353	57659	57659	2.58565	0.71	0.274593	0.0291669
	7341	8733	8733	2.58381	0.83125	0.321715	0.0291669
	7469	89970	89970	2.58292	0.9225	0.357154	0.0291669
	3184	36	36	2.58276	1.13	0.437517	0.0291669
	1664	2257	2257	2.58262	0.92	0.356227	0.0291669
	6645	79827	79827	2.58162	0.6675	0.258559	0.0291669
	1348	1783	1783	2.57999	0.66625	0.258238	0.0291669
	3296	3837	3837	2.57953	0.76875	0.298019	0.0291669
	5552	6017	6017	2.57913	0.5125	0.198711	0.0291669
	1165	153562	153562	2.57868	0.82375	0.319446	0.0291669
	4800	5526	5526	2.57859	0.765	0.296674	0.0291669
	1830	23133	23133	2.57852	1.005	0.389758	0.0291669
	2043	23543	23543	2.57823	0.633437	0.245687	0.0291669
	5628	6171	6171	2.57823	0.633437	0.245687	0.0291669
	1999	23435	23435	2.57306	0.612917	0.238206	0.0291669
	7148	84824	84824	2.57293	0.94625	0.367771	0.0291669
	6413	7515	7515	2.5705	0.60125	0.233904	0.0291669
	782	122664	122664	2.56693	0.555	0.216211	0.0291669
	7675	92856	92856	2.56605	1.03125	0.401882	0.0291669
	7587	9159	9159	2.56601	0.75125	0.29277	0.0291669
	1439	1974	1974	2.56475	0.588125	0.229311	0.0291669
	5561	6043	6043	2.56475	0.588125	0.229311	0.0291669
	5643	619568	619568	2.56475	0.588125	0.229311	0.0291669
	1190	157285	157285	2.56475	0.835	0.325568	0.0291669
	2147	253260	253260	2.5642	0.685	0.26714	0.0291669
	6946	83638	83638	2.56402	1.1275	0.439739	0.0291669
	5939	6513	6513	2.56278	1.75125	0.683339	0.0291669
	6841	817299	817299	2.56278	1.75125	0.683339	0.0291669
	5338	57600	57600	2.56187	0.61875	0.241523	0.0291669
	4560	54617	54617	2.56177	0.89125	0.347904	0.0291669
	825	126328	126328	2.56141	0.685417	0.267594	0.0291669
	7884	96610	96610	2.55967	0.935	0.365281	0.0291669
	3885	475	475	2.55934	1.29375	0.505501	0.0291669
	475	10992	10992	2.55856	0.98375	0.384493	0.0291669
	6056	667	667	2.55719	0.597917	0.233818	0.0291669
	6565	7943	7943	2.55719	0.597917	0.233818	0.0291669
	6263	7114	7114	2.55712	0.87875	0.343649	0.0291669
	7783	9476	9476	2.55637	0.9725	0.380422	0.0291669
	174	10302	10302	2.55361	0.84375	0.330414	0.0291669
	3120	347240	347240	2.5535	0.655	0.256511	0.0291669
	2902	3034	3034	2.55332	0.5575	0.218343	0.0291669
	6914	8321	8321	2.55141	0.82	0.321391	0.0291669
	7401	8867	8867	2.54906	1.07125	0.420254	0.0291669
	1957	2335	2335	2.54808	1.00875	0.395887	0.0291669
	7060	843	843	2.54712	0.62375	0.244884	0.0291669
	7611	91949	91949	2.54484	1.20125	0.472033	0.0291669
	471	10985	10985	2.54475	0.85375	0.335494	0.0291669
	943	136541	136541	2.54475	0.87125	0.342371	0.0291669
	4426	5348	5348	2.54402	0.665	0.261397	0.0291669
	2348	26112	26112	2.54347	1.21	0.475728	0.0291669
	6619	79724	79724	2.5428	0.785	0.308714	0.0291669
	5030	55909	55909	2.5425	0.838125	0.329646	0.0291669
	3166	3552	3552	2.54212	0.96625	0.380097	0.0291669
	7218	8509	8509	2.54207	0.85875	0.337815	0.0291669
	1750	22976	22976	2.54145	0.71	0.279368	0.0291669
	4607	54808	54808	2.5414	0.67875	0.267078	0.0291669
	2236	25829	25829	2.54084	1.03625	0.407837	0.0291669
	2455	26783	26783	2.54005	1.2375	0.487194	0.0291669
	5611	6136	6136	2.54005	1.2375	0.487194	0.0291669
	5083	56243	56243	2.5391	0.67625	0.266334	0.0291669
	5795	6421	6421	2.53893	0.62625	0.246659	0.0291669
	335	1063	1063	2.53848	0.65125	0.256552	0.0291669
	1840	23151	23151	2.53808	0.66625	0.262502	0.0291669
	3738	441443	441443	2.53767	0.82125	0.323623	0.0291669
	2220	25798	25798	2.53703	0.96125	0.378888	0.0291669
	5517	5955	5955	2.5368	0.74	0.291706	0.0291669
	1162	1535	1535	2.53644	0.85125	0.335608	0.0291669
	1369	1827	1827	2.53478	0.825	0.325472	0.0291669
	6112	6775	6775	2.53453	1.07875	0.425622	0.0291669
	5477	5899	5899	2.53426	0.614375	0.242428	0.0291669
	4351	51808	51808	2.53401	0.84875	0.334943	0.0291669
	1561	2146	2146	2.53399	0.80625	0.318174	0.0291669
	3281	378464	378464	2.5333	0.8275	0.32665	0.0291669
	5666	624	624	2.53281	0.7575	0.299075	0.0291669
	3606	4215	4215	2.53259	0.915	0.36129	0.0291669
	7054	84272	84272	2.53249	0.674375	0.266289	0.0291669
	7672	9277	9277	2.53227	0.76375	0.301606	0.0291669
	4388	5272	5272	2.52893	0.748125	0.295827	0.0291669
	5997	65986	65986	2.52862	1.20625	0.477038	0.0291669
	5230	57153	57153	2.52815	0.985	0.389613	0.0291669
	2214	25784	25784	2.52748	0.59625	0.235906	0.0291669
	2215	25786	25786	2.52748	0.59625	0.235906	0.0291669
	8077	9993	9993	2.52748	0.59625	0.235906	0.0291669
	3083	340542	340542	2.52705	0.84625	0.334876	0.0291669
	2243	25843	25843	2.52517	0.573125	0.226965	0.0291669
	2672	28511	28511	2.52508	0.89875	0.355929	0.0291669
	7045	8425	8425	2.52391	0.9375	0.371447	0.0291669
	1558	2137	2137	2.52341	0.76125	0.301675	0.0291669
	626	113277	113277	2.52341	0.71125	0.281861	0.0291669
	291	10551	10551	2.52203	0.7575	0.300353	0.0291669
	4838	55323	55323	2.52202	0.72875	0.288954	0.0291669
	2312	26005	26005	2.52194	0.88625	0.351417	0.0291669
	2107	23770	23770	2.52065	0.75375	0.29903	0.0291669
	4625	54867	54867	2.51863	1.15625	0.459079	0.0291669
	3820	4651	4651	2.51792	0.811667	0.322357	0.0291669
	3745	441618	441618	2.51784	0.994375	0.394931	0.0291669
	5663	6234	6234	2.51784	0.994375	0.394931	0.0291669
	3389	390916	390916	2.51775	1.1375	0.451792	0.0291669
	2624	283682	283682	2.51749	0.68	0.27011	0.0291669
	3174	3576	3576	2.51529	0.71375	0.283764	0.0291669
	2524	27250	27250	2.51498	0.927917	0.368956	0.0291669
	5770	64108	64108	2.51434	0.97875	0.389268	0.0291669
	7082	84445	84445	2.51416	0.631875	0.251326	0.0291669
	992	140851	140851	2.51328	1.04	0.413801	0.0291669
	3458	400843	400843	2.51328	1.04	0.413801	0.0291669
	1303	169270	169270	2.51241	0.8	0.318419	0.0291669
	2656	284591	284591	2.51241	0.8	0.318419	0.0291669
	5879	64783	64783	2.5113	1.01	0.402182	0.0291669
	956	138050	138050	2.51098	0.536667	0.213728	0.0291669
	5181	56981	56981	2.51079	0.80125	0.319122	0.0291669
	4815	55285	55285	2.50969	1.005	0.400447	0.0291669
	2772	29053	29053	2.50942	0.82375	0.328263	0.0291669
	6273	7150	7150	2.50942	0.82375	0.328263	0.0291669
	6026	6629	6629	2.50895	0.765	0.304909	0.0291669
	7677	92906	92906	2.50753	0.83375	0.332498	0.0291669
	5531	5982	5982	2.50677	0.93875	0.374486	0.0291669
	1646	2224	2224	2.50652	1.04375	0.416414	0.0291669
	5208	57062	57062	2.50527	0.78	0.311343	0.0291669
	1547	2113	2113	2.50428	0.94125	0.375857	0.0291669
	4971	55777	55777	2.50419	0.58625	0.234108	0.0291669
	2912	3068	3068	2.50284	1.12187	0.448241	0.0291669
	1045	145773	145773	2.50274	0.89	0.35561	0.0291669
	3276	3776	3776	2.50244	1.335	0.53348	0.0291669
	3206	3642	3642	2.50164	0.6825	0.272821	0.0291669
	6899	8287	8287	2.50164	0.64375	0.257331	0.0291669
	1006	143243	143243	2.49933	0.975	0.390105	0.035579
	7623	9209	9209	2.49674	1.19125	0.477123	0.035579
	4852	5536	5536	2.49626	0.856875	0.343263	0.035579
	3530	406991	406991	2.49594	0.837917	0.335712	0.035579
	6835	81671	81671	2.49594	0.837917	0.335712	0.035579
	4510	54460	54460	2.49469	0.98	0.392835	0.035579
	7620	9203	9203	2.49297	0.56375	0.226136	0.035579
	2674	285148	285148	2.49238	0.9975	0.40022	0.035579
	244	10467	10467	2.49175	1.1475	0.46052	0.035579
	3162	354	354	2.49061	0.959375	0.385196	0.035579
	3511	404037	404037	2.49051	0.93375	0.374923	0.035579
	5242	57187	57187	2.48954	0.71	0.285193	0.035579
	2206	25759	25759	2.48908	1.0125	0.406777	0.035579
	8017	9894	9894	2.48905	0.77125	0.309857	0.035579
	3019	3281	3281	2.48873	0.692917	0.278422	0.035579
	543	11140	11140	2.48741	0.835625	0.335942	0.035579
	4109	5110	5110	2.48639	1.0175	0.409227	0.035579
	3532	4071	4071	2.48604	0.7925	0.31878	0.035579
	6611	79705	79705	2.48537	0.98125	0.394811	0.035579
	2580	2783	2783	2.48374	0.72375	0.291396	0.035579
	3237	3696	3696	2.48188	0.640625	0.258121	0.035579
	5309	57509	57509	2.48176	0.79875	0.321848	0.035579
	3982	4948	4948	2.4815	0.528125	0.212825	0.035579
	3690	440434	440434	2.48142	0.704375	0.28386	0.035579
	7805	9520	9520	2.48142	0.704375	0.28386	0.035579
	3577	4149	4149	2.48112	0.855	0.344603	0.035579
	2493	27102	27102	2.47987	0.8325	0.335704	0.035579
	7309	8665	8665	2.47981	0.7425	0.299419	0.035579
	7178	84918	84918	2.47939	0.7725	0.311568	0.035579
	4196	51317	51317	2.47929	0.53625	0.216292	0.035579
	1715	22881	22881	2.4791	0.6875	0.277319	0.035579
	2469	270	270	2.4786	0.81	0.326798	0.035579
	700	1159	1159	2.47856	0.7025	0.28343	0.035579
	184	10342	10342	2.47813	0.532083	0.214712	0.035579
	1594	219771	219771	2.47739	0.835	0.337048	0.035579
	1613	220963	220963	2.47658	0.70125	0.283152	0.035579
	7212	85027	85027	2.47366	0.705	0.285003	0.035579
	1766	2301	2301	2.47253	0.84875	0.343272	0.035579
	854	128338	128338	2.47094	1.02	0.412799	0.035579
	356	10682	10682	2.46767	0.8825	0.357625	0.035579
	3786	4524	4524	2.46551	0.9075	0.368077	0.035579
	6337	7320	7320	2.46544	0.55875	0.226633	0.035579
	5551	6016	6016	2.46484	0.7125	0.289065	0.035579
	5651	6209	6209	2.46466	0.93125	0.377842	0.035579
	4315	51665	51665	2.46422	0.800625	0.3249	0.035579
	1418	195827	195827	2.46339	0.565	0.229359	0.035579
	431	10916	10916	2.46292	0.84125	0.341566	0.035579
	2087	23658	23658	2.4616	0.76375	0.310265	0.035579
	2734	2886	2886	2.46003	0.59	0.239835	0.035579
	3920	483	483	2.45875	0.770625	0.313422	0.035579
	2231	25820	25820	2.45771	0.905	0.36823	0.035579
	1625	221443	221443	2.45717	0.8475	0.344909	0.035579
	292	10552	10552	2.45658	0.8025	0.326674	0.035579
	3611	4237	4237	2.45615	1.15625	0.470756	0.035579
	5660	6230	6230	2.45578	1.00625	0.409748	0.035579
	3040	3337	3337	2.45569	0.9075	0.36955	0.035579
	7419	8893	8893	2.45534	0.80125	0.32633	0.035579
	4766	55198	55198	2.45416	0.59625	0.242955	0.035579
	1058	146540	146540	2.45253	0.9675	0.39449	0.035579
	2233	25824	25824	2.45173	0.80125	0.32681	0.035579
	367	10726	10726	2.45122	1.1	0.448756	0.035579
	7248	85417	85417	2.45087	0.605	0.246851	0.035579
	7899	9684	9684	2.45049	0.57625	0.235157	0.035579
	528	11104	11104	2.44994	0.77125	0.314803	0.035579
	1138	1520	1520	2.44941	0.75125	0.306706	0.035579
	2277	25929	25929	2.44868	0.5875	0.239926	0.035579
	4905	55620	55620	2.44868	0.5875	0.239926	0.035579
	4580	54704	54704	2.44801	0.66	0.269606	0.035579
	2076	23635	23635	2.44764	0.7425	0.303353	0.035579
	2884	29995	29995	2.4474	1.14437	0.467587	0.035579
	5166	56947	56947	2.44559	0.7625	0.311786	0.035579
	590	11245	11245	2.44506	0.71625	0.292938	0.035579
	5185	56987	56987	2.44483	0.619375	0.253341	0.035579
	3202	3633	3633	2.44477	0.93125	0.380916	0.035579
	5420	5829	5829	2.44367	0.77	0.3151	0.035579
	463	10972	10972	2.44357	0.734375	0.300534	0.035579
	7239	85369	85369	2.4424	0.6875	0.281486	0.035579
	5410	58155	58155	2.44196	0.66125	0.270787	0.035579
	6045	6651	6651	2.44071	0.81125	0.332383	0.035579
	8047	9943	9943	2.44038	0.63375	0.259693	0.035579
	15	10015	10015	2.43836	0.7975	0.327064	0.035579
	5187	56994	56994	2.43738	0.730625	0.299758	0.035579
	772	1209	1209	2.43679	0.745625	0.305987	0.035579
	3916	482	482	2.4367	0.65875	0.270345	0.035579
	2637	283987	283987	2.43598	0.705	0.289411	0.035579
	2894	3017	3017	2.43402	0.708333	0.291014	0.035579
	6980	8394	8394	2.43295	0.619375	0.254577	0.035579
	6277	716	716	2.43283	0.82875	0.340653	0.035579
	3554	4107	4107	2.43233	1.1425	0.469713	0.035579
	6513	79016	79016	2.43194	0.88125	0.362365	0.035579
	3481	401433	401433	2.43182	0.6225	0.255981	0.035579
	4316	51667	51667	2.43182	0.6225	0.255981	0.035579
	817	125206	125206	2.43148	0.94125	0.387109	0.035579
	873	1295	1295	2.43139	0.63625	0.261682	0.035579
	3358	389	389	2.43015	0.9825	0.404296	0.035579
	6852	81856	81856	2.42905	0.63	0.25936	0.035579
	7890	9669	9669	2.42905	0.63	0.25936	0.035579
	2504	27166	27166	2.42808	0.99875	0.411333	0.035579
	2807	2926	2926	2.42695	0.7525	0.31006	0.035579
	6184	6923	6923	2.4266	0.47875	0.197293	0.035579
	6025	6628	6628	2.42638	1.0025	0.413167	0.035579
	769	120534	120534	2.42465	1.30875	0.539769	0.035579
	7458	8986	8986	2.4233	0.695	0.286799	0.035579
	5793	64207	64207	2.42255	0.623125	0.257219	0.035579
	4014	50515	50515	2.42183	0.675	0.278715	0.035579
	4134	51141	51141	2.42179	0.73125	0.301946	0.035579
	1870	23194	23194	2.4216	0.84	0.346878	0.035579
	5712	6347	6347	2.42039	0.959375	0.396372	0.035579
	3936	4856	4856	2.41865	0.66375	0.27443	0.035579
	4897	55605	55605	2.41731	0.675	0.279236	0.035579
	4854	55362	55362	2.41705	0.720625	0.298142	0.035579
	1659	2243	2243	2.41698	0.73125	0.302547	0.035579
	2623	283635	283635	2.41635	0.646667	0.267621	0.035579
	2452	26775	26775	2.41629	0.82625	0.34195	0.035579
	5620	6156	6156	2.41629	0.82625	0.34195	0.035579
	1815	23101	23101	2.41613	0.815	0.337316	0.035579
	826	126374	126374	2.41591	1.0925	0.452211	0.035579
	3941	488	488	2.4154	0.87375	0.361742	0.035579
	223	10432	10432	2.41437	0.77125	0.319442	0.035579
	5369	57704	57704	2.41422	0.6275	0.259919	0.035579
	1648	222658	222658	2.41298	0.943125	0.390854	0.035579
	1761	23	23	2.41143	0.715	0.296504	0.035579
	355	10681	10681	2.41043	0.88875	0.36871	0.035579
	411	10857	10857	2.41004	0.836875	0.347246	0.035579
	7972	9807	9807	2.40875	0.55125	0.228853	0.035579
	981	140628	140628	2.40839	0.74875	0.310892	0.035579
	767	120425	120425	2.40739	0.78375	0.325559	0.035579
	7579	91419	91419	2.40738	0.7825	0.325043	0.035579
	7160	84876	84876	2.40653	0.81375	0.338143	0.035579
	7937	975	975	2.40639	0.94375	0.392184	0.035579
	5085	56255	56255	2.40576	0.8025	0.333575	0.035579
	6131	6811	6811	2.40537	0.69	0.286858	0.035579
	2756	28990	28990	2.4053	0.80125	0.333119	0.035579
	5742	63916	63916	2.40198	0.7475	0.311201	0.035579
	3403	3925	3925	2.40177	0.60125	0.250336	0.035579
	3874	4731	4731	2.4007	1.2325	0.513392	0.035579
	4847	55339	55339	2.39793	0.838125	0.34952	0.035579
	1437	197336	197336	2.39487	0.9025	0.376847	0.035579
	1290	166824	166824	2.39346	0.99375	0.415194	0.035579
	6446	762	762	2.39296	0.67	0.279988	0.035579
	6210	7016	7016	2.3929	0.915	0.382382	0.035579
	4253	51497	51497	2.39131	0.6775	0.283318	0.035579
	7573	91369	91369	2.39106	0.63375	0.265049	0.035579
	2854	29901	29901	2.38832	0.90375	0.378405	0.035579
	3115	345778	345778	2.38811	0.81375	0.34075	0.035579
	1907	2326	2326	2.38681	0.5025	0.210532	0.035579
	2634	283876	283876	2.3853	0.7725	0.323859	0.035579
	4504	5445	5445	2.38495	0.87125	0.365312	0.035579
	507	11069	11069	2.38438	0.95	0.398426	0.035579
	4790	55249	55249	2.38398	0.60125	0.252204	0.035579
	5003	55841	55841	2.38353	0.71125	0.298402	0.035579
	4162	51230	51230	2.38267	0.82	0.344151	0.035579
	1878	23207	23207	2.38137	0.8175	0.34329	0.035579
	3637	4301	4301	2.37993	0.7975	0.335094	0.035579
	4181	51277	51277	2.37751	0.56875	0.239221	0.035579
	885	1307	1307	2.37745	0.84625	0.355949	0.035579
	7753	94107	94107	2.37724	1	0.420655	0.035579
	2917	3075	3075	2.37686	0.94375	0.397057	0.035579
	2313	26009	26009	2.37636	0.55625	0.234076	0.035579
	281	10534	10534	2.37591	0.82875	0.348814	0.035579
	2168	254100	254100	2.37591	0.82875	0.348814	0.035579
	6330	7307	7307	2.37524	0.4825	0.203137	0.035579
	8013	9885	9885	2.37506	0.8625	0.363149	0.035579
	2928	30844	30844	2.37496	0.73	0.307374	0.035579
	4828	553115	553115	2.37363	0.9275	0.390752	0.035579
	4500	54439	54439	2.37325	0.5975	0.251765	0.035579
	377	1075	1075	2.37302	0.77125	0.325007	0.035579
	3999	501	501	2.37198	0.7825	0.329893	0.035579
	4223	51398	51398	2.37152	1.065	0.44908	0.035579
	2608	283130	283130	2.37126	0.96125	0.405376	0.035579
	2760	29005	29005	2.37126	0.96125	0.405376	0.035579
	7100	84545	84545	2.36861	0.75625	0.31928	0.035579
	6459	7716	7716	2.36651	0.76	0.321148	0.0580453
	36	10075	10075	2.3665	0.97125	0.410416	0.0580453
	6624	79770	79770	2.36568	0.576875	0.243852	0.0580453
	5177	56970	56970	2.36281	0.62	0.262399	0.0580453
	2457	2687	2687	2.36279	0.56875	0.240711	0.0580453
	7695	9325	9325	2.36123	0.478125	0.20249	0.0580453
	7864	9636	9636	2.36026	1.37625	0.583093	0.0580453
	5321	57545	57545	2.35884	0.51625	0.218858	0.0580453
	7037	84237	84237	2.35884	0.51625	0.218858	0.0580453
	2193	256281	256281	2.35882	0.99125	0.420231	0.0580453
	3438	399818	399818	2.35862	0.84	0.356141	0.0580453
	6054	6667	6667	2.35805	0.73375	0.311168	0.0580453
	6694	80013	80013	2.35747	0.5275	0.223757	0.0580453
	1760	22998	22998	2.35715	0.81625	0.346287	0.0580453
[truncated: 6,098 more rows]
